# Supplementary material for: Effects of supplementation with Bifidobacterium animalis subsp. lactis CECT 8145—in live probiotic and heat-treated postbiotic form—on fecal metabolites, fecal microbiota, blood metabolites and systemic biomarkers of oxidative stress and inflammation, and white blood cell gene expression of adult cats
Source: J Anim Sci. 2025 Oct 21;103:skaf355. doi: 10.1093/jas/skaf355 (PMC12664571; doi:10.1093/jas/skaf355)
Supplement: skaf355_Supplementary_Data [file skaf355_supplementary_data.zip]

Archive with 2 entries (2 files):
- Suppl Table 4.xlsx
- Supplemetary figures and tables_AL.docx
