# Supplementary material for: Effects of supplementation with Bifidobacterium animalis subsp. lactis CECT 8145—in live probiotic and heat-treated postbiotic form—on fecal metabolites, fecal microbiota, blood metabolites and systemic biomarkers of oxidative stress and inflammation, and white blood cell gene expression of adult cats
Source: J Anim Sci. 2025 Oct 21;103:skaf355. doi: 10.1093/jas/skaf355 (PMC12664571; doi:10.1093/jas/skaf355)
Supplement: skaf355_Supplementary_Data [file skaf355_supplementary_data.zip › Suppl Table 4.xlsx]

## Sheet: Summary
Sample	Raw	Dedupe	% duplicated	Q20L50	% Low Q	no_Host	% Host
211198_1-Cat-1-Melvin-Day-0-Orange_P_202800_3959_LibNexteraXT_S1_R1_001	10934412	10720670	0.0195476	9414764	0.121812	9348396	0.00704935
211199_2-Cat-2-Timmy-Day-0-Green_P_202800_3960_LibNexteraXT_S2_R1_001	7821309	7673464	0.0189028	6716504	0.12471	6653833	0.0093309
211200_3-Cat-3-Skylar-Day-0-Purple_P_202800_3961_LibNexteraXT_S3_R1_001	12072659	11819638	0.0209582	10275825	0.130614	10260903	0.00145215
211201_4-Cat-4-John-Day-0-Orange_P_202800_3962_LibNexteraXT_S4_R1_001	11493224	11273565	0.019112	9810932	0.12974	9786117	0.00252932
211202_5-Cat-5-Carlyle-Day-0-Green_P_202800_3963_LibNexteraXT_S5_R1_001	14593790	14217253	0.0258012	12818743	0.0983671	12813197	0.000432648
211203_6-Cat-6-Elliotte-Day-0-Purple_P_202800_3964_LibNexteraXT_S6_R1_001	13524872	13243154	0.0208296	11585566	0.125166	11556109	0.00254256
211204_7-Cat-7-Calvin-Day-0-Orange_P_202800_3965_LibNexteraXT_S7_R1_001	14100999	13796706	0.0215795	12108205	0.122384	12070135	0.00314415
211205_8-Cat-8-Drac-Day-0-Purple_P_202800_3966_LibNexteraXT_S8_R1_001	13507465	13254236	0.0187473	11561308	0.127727	11308255	0.0218879
211206_9-Cat-9-Hawkeye-Day-0-Purple_P_202800_3967_LibNexteraXT_S9_R1_001	14177291	13901678	0.0194405	12167032	0.12478	12157806	0.000758279
211207_10-Cat-10-Story-Day-0-Green_P_202800_3968_LibNexteraXT_S10_R1_001	9769926	9579703	0.0194703	8362046	0.127108	8355925	0.000731998
211208_11-Cat-11-Buzzy-Day-0-Purple_P_202800_3969_LibNexteraXT_S11_R1_001	13961023	13712251	0.017819	11844125	0.136238	11831587	0.00105858
211209_12-Cat-12-Lennard-Day-0-Green_P_202800_3970_LibNexteraXT_S12_R1_001	12603168	12427054	0.0139738	10299446	0.171208	10293700	0.000557894
211210_13-Cat-13-Mercedes-Day-0-Green_P_202800_3971_LibNexteraXT_S13_R1_001	12799992	12537695	0.020492	10988734	0.123544	10984873	0.00035136
211211_14-Cat-14-Dipstick-Day-0-Green_P_202800_3972_LibNexteraXT_S14_R1_001	9665718	9486425	0.0185494	8276654	0.127527	8272960	0.000446316
211212_15-Cat-15-Toni-Day-0-Orange_P_202800_3973_LibNexteraXT_S15_R1_001	9426695	9238015	0.0200155	7992693	0.134804	7895544	0.0121547
211213_16-Cat-16-Norman-Day-0-Green_P_202800_3974_LibNexteraXT_S16_R1_001	9210923	9047183	0.0177767	7775991	0.140507	7773646	0.000301569
211214_17-Cat-17-Mr--Stacks-Day-0-Orange_P_202800_3975_LibNexteraXT_S17_R1_001	13632757	13329589	0.0222382	11611148	0.128919	11607008	0.000356554
211215_18-Cat-18-Janete-Day-0-Orange_P_202800_3976_LibNexteraXT_S18_R1_001	9640643	9472880	0.0174016	8031963	0.15211	8019761	0.00151918
211216_19-Cat-19-Cotton-Day-0-Green_P_202800_3977_LibNexteraXT_S19_R1_001	12842555	12594445	0.0193194	10862475	0.137519	10737691	0.0114876
211217_20-Cat-20-Syngenta-Day-0-Green_P_202800_3978_LibNexteraXT_S20_R1_001	11474088	11198141	0.0240496	9906388	0.115354	9815439	0.00918084
211218_21-Cat-21-Frankie-Day-0-Purple_P_202800_3979_LibNexteraXT_S21_R1_001	14019648	13766021	0.0180908	11845078	0.139542	11789068	0.00472855
211219_22-Cat-22-DC-Day-0-Purple_P_202800_3980_LibNexteraXT_S22_R1_001	14813960	14558525	0.0172429	12218013	0.160766	12203956	0.00115051
211220_23-Cat-23-Benny-Day-0-Purple_P_202800_3981_LibNexteraXT_S23_R1_001	11879538	11680312	0.0167705	9957167	0.147526	9954557	0.000262123
211221_24-Cat-24-Kermit-Day-0-Orange_P_202800_3982_LibNexteraXT_S24_R1_001	11817785	11602037	0.0182562	9913145	0.145569	9908462	0.000472403
211222_25-Cat-25-Goldie-Day-0-Green_P_202800_3983_LibNexteraXT_S25_R1_001	11607548	11383473	0.0193042	9942462	0.126588	9927657	0.00148907
211223_26-Cat-26-Juliet-Day-0-Purple_P_202800_3984_LibNexteraXT_S26_R1_001	9256092	9103740	0.0164596	7604849	0.164646	7596224	0.00113414
211224_27-Cat-27-Dorothy-Day-0-Orange_P_202800_3985_LibNexteraXT_S27_R1_001	11456377	11246511	0.0183187	9517289	0.153756	9514670	0.000275183
211225_28-Cat-28-Brittany-Day-0-Purple_P_202800_3986_LibNexteraXT_S28_R1_001	27430494	27037757	0.0143175	22061423	0.184051	22051938	0.000429936
211226_29-Cat-29-Miss--Piggy-Day-0-Orange_P_202800_3987_LibNexteraXT_S29_R1_001	17573550	17216991	0.0202895	14759221	0.142753	14751572	0.000518252
211227_30-Cat-30-Fozzi-Day-0-Purple_P_202800_3988_LibNexteraXT_S30_R1_001	11673725	11488196	0.0158929	9549586	0.168748	9509934	0.00415222
211228_31-Cat-31-Arthur-Day-0-Orange_P_202800_3989_LibNexteraXT_S31_R1_001	10616579	10430646	0.0175135	8904689	0.146296	8895502	0.0010317
211229_32-Cat-32-Collete-Day-0-Purple_P_202800_3990_LibNexteraXT_S32_R1_001	13060741	12852312	0.0159584	10715174	0.166284	10692612	0.00210561
211230_33-Cat-33-Tatiana-Day-0-Green_P_202800_3991_LibNexteraXT_S33_R1_001	15741157	15491667	0.0158495	13082358	0.155523	13059976	0.00171085
211231_34-Cat-34-Max-Day-0-Orange_P_202800_3992_LibNexteraXT_S34_R1_001	11279354	11108984	0.0151046	9246037	0.167697	9242343	0.000399523
211232_35-Cat-35-Jetta-Day-0-Green_P_202800_3993_LibNexteraXT_S35_R1_001	14535058	14302252	0.0160169	11914458	0.166952	11907716	0.000565867
211233_36-Cat-36-Eddie-Day-0-Orange_P_202800_3994_LibNexteraXT_S36_R1_001	11567474	11390910	0.0152638	9341807	0.179889	9337779	0.00043118
211235_38-Cat-2-Timmy-Day-90-Green_P_202800_3995_LibNexteraXT_S37_R1_001	11369095	11160998	0.0183037	9697078	0.131164	9661922	0.00362542
211236_39-Cat-3-Skylar-Day-90-Purple_P_202800_3996_LibNexteraXT_S38_R1_001	9612534	9445976	0.0173272	8195508	0.132381	8192891	0.000319321
211237_40-Cat-4-John-Day-90-Orange_P_202800_3997_LibNexteraXT_S39_R1_001	9067160	8920759	0.0161463	7438879	0.166116	7431139	0.00104048
211238_41-Cat-5-Carlyle-Day-90-Green_P_202800_3998_LibNexteraXT_S40_R1_001	11087950	10896381	0.0172772	9437164	0.133918	9426814	0.00109673
211239_42-Cat-6-Elliotte-Day-90-Purple_P_202800_3999_LibNexteraXT_S41_R1_001	12416750	12176376	0.0193588	10592501	0.130078	10580439	0.00113873
211240_43-Cat-7-Calvin-Day-90-Orange_P_202800_4000_LibNexteraXT_S42_R1_001	11450139	11275416	0.0152595	9457336	0.161243	9389242	0.00720012
211241_44-Cat-8-Drac-Day-90-Purple_P_202800_4001_LibNexteraXT_S43_R1_001	11804240	11611660	0.0163145	9727274	0.162284	9719248	0.000825103
211242_45-Cat-9-Hawkeye-Day-90-Purple_P_202800_4002_LibNexteraXT_S44_R1_001	12755889	12516823	0.0187416	10893782	0.129669	10888389	0.000495053
211243_46-Cat-10-Story-Day-90-Green_P_202800_4003_LibNexteraXT_S45_R1_001	12105623	11922214	0.0151507	9983702	0.162597	9979641	0.000406763
211244_47-Cat-11-Buzzy-Day-90-Purple_P_202800_4004_LibNexteraXT_S46_R1_001	10177036	10021834	0.0152502	8350983	0.166721	8314100	0.00441661
211245_48-Cat-12-Lennard-Day-90-Green_P_202800_4005_LibNexteraXT_S47_R1_001	11353092	11169655	0.0161574	9357322	0.162255	9354582	0.000292819
211246_49-Cat-13-Mercedes-Day-90-Green_P_202800_4006_LibNexteraXT_S48_R1_001	7607131	7481613	0.0165	6370931	0.148455	6368687	0.000352225
211247_50-Cat-14-Dipstick-Day-90-Green_P_202800_4007_LibNexteraXT_S49_R1_001	11230098	11014230	0.0192223	9636835	0.125056	9634513	0.00024095
211248_51-Cat-15-Toni-Day-90-Orange_P_202800_4008_LibNexteraXT_S50_R1_001	7933970	7818119	0.0146019	6470890	0.172321	6464571	0.000976527
211249_52-Cat-16-Norman-Day-90-Green_P_202800_4009_LibNexteraXT_S51_R1_001	12490768	12297477	0.0154747	10054354	0.182405	10050127	0.000420415
211250_53-Cat-17-Mr--Stacks-Day-90-Orange_P_202800_4010_LibNexteraXT_S52_R1_001	8525901	8476853	0.00575282	5212002	0.385149	5207727	0.000820222
211251_54-Cat-18-Janete-Day-90-Orange_P_202800_4011_LibNexteraXT_S53_R1_001	10741886	10554940	0.0174035	8890778	0.157667	8883367	0.00083356
211252_55-Cat-19-Cotton-Day-90-Green_P_202800_4012_LibNexteraXT_S54_R1_001	10460572	10297359	0.0156027	8555676	0.169139	8550691	0.000582654
211253_56-Cat-20-Syngenta-Day-90-Green_P_202800_4013_LibNexteraXT_S55_R1_001	9931700	9770798	0.0162009	8224464	0.158261	8212882	0.00140824
211254_57-Cat-21-Frankie-Day-90-Purple_P_202800_4014_LibNexteraXT_S56_R1_001	11367616	11185031	0.0160619	9499892	0.15066	9472218	0.00291309
211255_58-Cat-22-DC-Day-90-Purple_P_202800_4015_LibNexteraXT_S57_R1_001	10432148	10226227	0.0197391	8890658	0.130602	8791749	0.011125
211256_59-Cat-23-Benny-Day-90-Purple_P_202800_4016_LibNexteraXT_S58_R1_001	7929719	7796497	0.0168003	6446926	0.1731	6444798	0.00033008
211257_60-Cat-24-Kermit-Day-90-Orange_P_202800_4017_LibNexteraXT_S59_R1_001	8999523	8863977	0.0150615	7270722	0.179745	7262178	0.00117512
211258_61-Cat-25-Goldie-Day-90-Green_P_202800_4018_LibNexteraXT_S60_R1_001	8616991	8449926	0.0193879	7262898	0.140478	7257809	0.000700684
211259_62-Cat-26-Juliet-Day-90-Purple_P_202800_4019_LibNexteraXT_S61_R1_001	22528338	22213083	0.0139937	18605822	0.162394	18596403	0.000506239
211260_63-Cat-27-Dorothy-Day-90-Orange_P_202800_4020_LibNexteraXT_S62_R1_001	9101638	8956249	0.0159739	7574739	0.154251	7571491	0.000428794
211261_64-Cat-28-Brittany-Day-90-Purple_P_202800_4021_LibNexteraXT_S63_R1_001	11157564	11016942	0.0126033	8522258	0.226441	8516934	0.000624717
211262_65-Cat-29-Miss--Piggy-Day-90-Orange_P_202800_4022_LibNexteraXT_S64_R1_001	8583796	8473235	0.0128802	6943551	0.180531	6924940	0.00268033
211263_66-Cat-30-Fozzi-Day-90-Purple_P_202800_4023_LibNexteraXT_S65_R1_001	10428580	10258561	0.0163032	8616866	0.160032	8573225	0.0050646
211264_67-Cat-31-Arthur-Day-90-Orange_P_202800_4024_LibNexteraXT_S66_R1_001	12545738	12392135	0.0122434	9987017	0.194084	9982209	0.000481425
211265_68-Cat-32-Collete-Day-90-Purple_P_202800_4025_LibNexteraXT_S67_R1_001	7962187	7847734	0.0143746	6422765	0.181577	6414459	0.00129321
211266_69-Cat-33-Tatiana-Day-90-Green_P_202800_4026_LibNexteraXT_S68_R1_001	8491995	8375587	0.013708	6938758	0.17155	6802891	0.0195809
211268_71-Cat-35-Jetta-Day-90-Green_P_202800_4027_LibNexteraXT_S69_R1_001	11501190	11310639	0.0165679	9500174	0.160067	9494600	0.000586726
211269_72-Cat-36-Eddie-Day-90-Orange_P_202800_4028_LibNexteraXT_S70_R1_001	14946792	14698165	0.0166341	12478017	0.151049	12474856	0.000253326

## Sheet: 0_Raw
Sample	Num. Seq	Av. Length	Total Mb	Av. Qual
211198_1-Cat-1-Melvin-Day-0-Orange_P_202800_3959_LibNexteraXT_S1_R1_001	10934412	148.96	1628.76	35.06
211198_1-Cat-1-Melvin-Day-0-Orange_P_202800_3959_LibNexteraXT_S1_R2_001	10934412	148.82	1627.3	35.33
211199_2-Cat-2-Timmy-Day-0-Green_P_202800_3960_LibNexteraXT_S2_R1_001	7821309	149.71	1170.92	34.89
211199_2-Cat-2-Timmy-Day-0-Green_P_202800_3960_LibNexteraXT_S2_R2_001	7821309	149.6	1170.1	35.38
211200_3-Cat-3-Skylar-Day-0-Purple_P_202800_3961_LibNexteraXT_S3_R1_001	12072659	149.93	1809.99	35.14
211200_3-Cat-3-Skylar-Day-0-Purple_P_202800_3961_LibNexteraXT_S3_R2_001	12072659	149.86	1809.19	35.13
211201_4-Cat-4-John-Day-0-Orange_P_202800_3962_LibNexteraXT_S4_R1_001	11493224	150.24	1726.76	35
211201_4-Cat-4-John-Day-0-Orange_P_202800_3962_LibNexteraXT_S4_R2_001	11493224	150.18	1726	35.26
211202_5-Cat-5-Carlyle-Day-0-Green_P_202800_3963_LibNexteraXT_S5_R1_001	14593790	149.6	2183.25	35.19
211202_5-Cat-5-Carlyle-Day-0-Green_P_202800_3963_LibNexteraXT_S5_R2_001	14593790	149.53	2182.14	35.69
211203_6-Cat-6-Elliotte-Day-0-Purple_P_202800_3964_LibNexteraXT_S6_R1_001	13524872	148.96	2014.67	34.99
211203_6-Cat-6-Elliotte-Day-0-Purple_P_202800_3964_LibNexteraXT_S6_R2_001	13524872	148.83	2012.92	35.32
211204_7-Cat-7-Calvin-Day-0-Orange_P_202800_3965_LibNexteraXT_S7_R1_001	14100999	150.07	2116.13	35.06
211204_7-Cat-7-Calvin-Day-0-Orange_P_202800_3965_LibNexteraXT_S7_R2_001	14100999	150.01	2115.3	35.27
211205_8-Cat-8-Drac-Day-0-Purple_P_202800_3966_LibNexteraXT_S8_R1_001	13507465	150.09	2027.35	34.51
211205_8-Cat-8-Drac-Day-0-Purple_P_202800_3966_LibNexteraXT_S8_R2_001	13507465	150.02	2026.43	35.55
211206_9-Cat-9-Hawkeye-Day-0-Purple_P_202800_3967_LibNexteraXT_S9_R1_001	14177291	150.09	2127.83	34.73
211206_9-Cat-9-Hawkeye-Day-0-Purple_P_202800_3967_LibNexteraXT_S9_R2_001	14177291	150.03	2126.96	35.46
211207_10-Cat-10-Story-Day-0-Green_P_202800_3968_LibNexteraXT_S10_R1_001	9769926	149.94	1464.87	34.99
211207_10-Cat-10-Story-Day-0-Green_P_202800_3968_LibNexteraXT_S10_R2_001	9769926	149.87	1464.23	35.13
211208_11-Cat-11-Buzzy-Day-0-Purple_P_202800_3969_LibNexteraXT_S11_R1_001	13961023	150.02	2094.41	35
211208_11-Cat-11-Buzzy-Day-0-Purple_P_202800_3969_LibNexteraXT_S11_R2_001	13961023	149.93	2093.24	35.08
211209_12-Cat-12-Lennard-Day-0-Green_P_202800_3970_LibNexteraXT_S12_R1_001	12603168	150.2	1893.04	34.81
211209_12-Cat-12-Lennard-Day-0-Green_P_202800_3970_LibNexteraXT_S12_R2_001	12603168	150.1	1891.75	34.62
211210_13-Cat-13-Mercedes-Day-0-Green_P_202800_3971_LibNexteraXT_S13_R1_001	12799992	150.1	1921.31	34.97
211210_13-Cat-13-Mercedes-Day-0-Green_P_202800_3971_LibNexteraXT_S13_R2_001	12799992	150.03	1920.43	35.4
211211_14-Cat-14-Dipstick-Day-0-Green_P_202800_3972_LibNexteraXT_S14_R1_001	9665718	149.6	1445.95	34.7
211211_14-Cat-14-Dipstick-Day-0-Green_P_202800_3972_LibNexteraXT_S14_R2_001	9665718	149.48	1444.87	35.43
211212_15-Cat-15-Toni-Day-0-Orange_P_202800_3973_LibNexteraXT_S15_R1_001	9426695	149.84	1412.5	35.1
211212_15-Cat-15-Toni-Day-0-Orange_P_202800_3973_LibNexteraXT_S15_R2_001	9426695	149.77	1411.86	34.98
211213_16-Cat-16-Norman-Day-0-Green_P_202800_3974_LibNexteraXT_S16_R1_001	9210923	149.43	1376.39	34.85
211213_16-Cat-16-Norman-Day-0-Green_P_202800_3974_LibNexteraXT_S16_R2_001	9210923	149.29	1375.08	35.16
211214_17-Cat-17-Mr--Stacks-Day-0-Orange_P_202800_3975_LibNexteraXT_S17_R1_001	13632757	149.64	2040.06	34.86
211214_17-Cat-17-Mr--Stacks-Day-0-Orange_P_202800_3975_LibNexteraXT_S17_R2_001	13632757	149.53	2038.57	35.45
211215_18-Cat-18-Janete-Day-0-Orange_P_202800_3976_LibNexteraXT_S18_R1_001	9640643	149.83	1444.42	34.85
211215_18-Cat-18-Janete-Day-0-Orange_P_202800_3976_LibNexteraXT_S18_R2_001	9640643	149.72	1443.4	34.93
211216_19-Cat-19-Cotton-Day-0-Green_P_202800_3977_LibNexteraXT_S19_R1_001	12842555	149.72	1922.73	34.87
211216_19-Cat-19-Cotton-Day-0-Green_P_202800_3977_LibNexteraXT_S19_R2_001	12842555	149.58	1921.05	35.27
211217_20-Cat-20-Syngenta-Day-0-Green_P_202800_3978_LibNexteraXT_S20_R1_001	11474088	149.24	1712.36	34.85
211217_20-Cat-20-Syngenta-Day-0-Green_P_202800_3978_LibNexteraXT_S20_R2_001	11474088	149.1	1710.76	35.79
211218_21-Cat-21-Frankie-Day-0-Purple_P_202800_3979_LibNexteraXT_S21_R1_001	14019648	150.17	2105.37	34.97
211218_21-Cat-21-Frankie-Day-0-Purple_P_202800_3979_LibNexteraXT_S21_R2_001	14019648	150.11	2104.45	35.05
211219_22-Cat-22-DC-Day-0-Purple_P_202800_3980_LibNexteraXT_S22_R1_001	14813960	149.37	2212.81	34.75
211219_22-Cat-22-DC-Day-0-Purple_P_202800_3980_LibNexteraXT_S22_R2_001	14813960	149.26	2211.12	34.66
211220_23-Cat-23-Benny-Day-0-Purple_P_202800_3981_LibNexteraXT_S23_R1_001	11879538	150.13	1783.47	34.84
211220_23-Cat-23-Benny-Day-0-Purple_P_202800_3981_LibNexteraXT_S23_R2_001	11879538	150.04	1782.43	35.01
211221_24-Cat-24-Kermit-Day-0-Orange_P_202800_3982_LibNexteraXT_S24_R1_001	11817785	149.24	1763.66	34.88
211221_24-Cat-24-Kermit-Day-0-Orange_P_202800_3982_LibNexteraXT_S24_R2_001	11817785	149.07	1761.72	35.13
211222_25-Cat-25-Goldie-Day-0-Green_P_202800_3983_LibNexteraXT_S25_R1_001	11607548	149.41	1734.25	35.06
211222_25-Cat-25-Goldie-Day-0-Green_P_202800_3983_LibNexteraXT_S25_R2_001	11607548	149.31	1733.13	35.24
211223_26-Cat-26-Juliet-Day-0-Purple_P_202800_3984_LibNexteraXT_S26_R1_001	9256092	149.57	1384.45	34.59
211223_26-Cat-26-Juliet-Day-0-Purple_P_202800_3984_LibNexteraXT_S26_R2_001	9256092	149.42	1383.09	34.87
211224_27-Cat-27-Dorothy-Day-0-Orange_P_202800_3985_LibNexteraXT_S27_R1_001	11456377	149.93	1717.67	35.04
211224_27-Cat-27-Dorothy-Day-0-Orange_P_202800_3985_LibNexteraXT_S27_R2_001	11456377	149.85	1716.79	34.87
211225_28-Cat-28-Brittany-Day-0-Purple_P_202800_3986_LibNexteraXT_S28_R1_001	27430494	149.14	4090.98	34.27
211225_28-Cat-28-Brittany-Day-0-Purple_P_202800_3986_LibNexteraXT_S28_R2_001	27430494	148.98	4086.55	34.62
211226_29-Cat-29-Miss--Piggy-Day-0-Orange_P_202800_3987_LibNexteraXT_S29_R1_001	17573550	149.68	2630.41	34.88
211226_29-Cat-29-Miss--Piggy-Day-0-Orange_P_202800_3987_LibNexteraXT_S29_R2_001	17573550	149.58	2628.65	35.15
211227_30-Cat-30-Fozzi-Day-0-Purple_P_202800_3988_LibNexteraXT_S30_R1_001	11673725	149.52	1745.43	34.88
211227_30-Cat-30-Fozzi-Day-0-Purple_P_202800_3988_LibNexteraXT_S30_R2_001	11673725	149.4	1744.07	34.63
211228_31-Cat-31-Arthur-Day-0-Orange_P_202800_3989_LibNexteraXT_S31_R1_001	10616579	150.1	1593.6	34.86
211228_31-Cat-31-Arthur-Day-0-Orange_P_202800_3989_LibNexteraXT_S31_R2_001	10616579	150.02	1592.66	35.07
211229_32-Cat-32-Collete-Day-0-Purple_P_202800_3990_LibNexteraXT_S32_R1_001	13060741	149.52	1952.82	34.68
211229_32-Cat-32-Collete-Day-0-Purple_P_202800_3990_LibNexteraXT_S32_R2_001	13060741	149.34	1950.5	34.88
211230_33-Cat-33-Tatiana-Day-0-Green_P_202800_3991_LibNexteraXT_S33_R1_001	15741157	149.87	2359.18	34.91
211230_33-Cat-33-Tatiana-Day-0-Green_P_202800_3991_LibNexteraXT_S33_R2_001	15741157	149.78	2357.65	34.86
211231_34-Cat-34-Max-Day-0-Orange_P_202800_3992_LibNexteraXT_S34_R1_001	11279354	149.67	1688.2	34.94
211231_34-Cat-34-Max-Day-0-Orange_P_202800_3992_LibNexteraXT_S34_R2_001	11279354	149.57	1687.1	34.52
211232_35-Cat-35-Jetta-Day-0-Green_P_202800_3993_LibNexteraXT_S35_R1_001	14535058	148.92	2164.5	34.84
211232_35-Cat-35-Jetta-Day-0-Green_P_202800_3993_LibNexteraXT_S35_R2_001	14535058	148.73	2161.83	34.74
211233_36-Cat-36-Eddie-Day-0-Orange_P_202800_3994_LibNexteraXT_S36_R1_001	11567474	148.94	1722.91	34.8
211233_36-Cat-36-Eddie-Day-0-Orange_P_202800_3994_LibNexteraXT_S36_R2_001	11567474	148.75	1720.61	34.57
211235_38-Cat-2-Timmy-Day-90-Green_P_202800_3995_LibNexteraXT_S37_R1_001	11369095	148.35	1686.58	35.04
211235_38-Cat-2-Timmy-Day-90-Green_P_202800_3995_LibNexteraXT_S37_R2_001	11369095	148.18	1684.62	35.16
211236_39-Cat-3-Skylar-Day-90-Purple_P_202800_3996_LibNexteraXT_S38_R1_001	9612534	149.55	1437.58	34.77
211236_39-Cat-3-Skylar-Day-90-Purple_P_202800_3996_LibNexteraXT_S38_R2_001	9612534	149.44	1436.48	35.27
211237_40-Cat-4-John-Day-90-Orange_P_202800_3997_LibNexteraXT_S39_R1_001	9067160	149.59	1356.31	35.04
211237_40-Cat-4-John-Day-90-Orange_P_202800_3997_LibNexteraXT_S39_R2_001	9067160	149.5	1355.57	34.47
211238_41-Cat-5-Carlyle-Day-90-Green_P_202800_3998_LibNexteraXT_S40_R1_001	11087950	149.63	1659.08	35.02
211238_41-Cat-5-Carlyle-Day-90-Green_P_202800_3998_LibNexteraXT_S40_R2_001	11087950	149.53	1658.01	35.07
211239_42-Cat-6-Elliotte-Day-90-Purple_P_202800_3999_LibNexteraXT_S41_R1_001	12416750	149.5	1856.36	35.04
211239_42-Cat-6-Elliotte-Day-90-Purple_P_202800_3999_LibNexteraXT_S41_R2_001	12416750	149.41	1855.2	35.14
211240_43-Cat-7-Calvin-Day-90-Orange_P_202800_4000_LibNexteraXT_S42_R1_001	11450139	149.72	1714.28	34.9
211240_43-Cat-7-Calvin-Day-90-Orange_P_202800_4000_LibNexteraXT_S42_R2_001	11450139	149.63	1713.27	34.57
211241_44-Cat-8-Drac-Day-90-Purple_P_202800_4001_LibNexteraXT_S43_R1_001	11804240	149.4	1763.54	34.79
211241_44-Cat-8-Drac-Day-90-Purple_P_202800_4001_LibNexteraXT_S43_R2_001	11804240	149.23	1761.55	34.82
211242_45-Cat-9-Hawkeye-Day-90-Purple_P_202800_4002_LibNexteraXT_S44_R1_001	12755889	149.28	1904.17	34.99
211242_45-Cat-9-Hawkeye-Day-90-Purple_P_202800_4002_LibNexteraXT_S44_R2_001	12755889	149.15	1902.53	35.28
211243_46-Cat-10-Story-Day-90-Green_P_202800_4003_LibNexteraXT_S45_R1_001	12105623	149.14	1805.43	34.86
211243_46-Cat-10-Story-Day-90-Green_P_202800_4003_LibNexteraXT_S45_R2_001	12105623	148.98	1803.53	34.73
211244_47-Cat-11-Buzzy-Day-90-Purple_P_202800_4004_LibNexteraXT_S46_R1_001	10177036	149.23	1518.73	34.93
211244_47-Cat-11-Buzzy-Day-90-Purple_P_202800_4004_LibNexteraXT_S46_R2_001	10177036	149.09	1517.33	34.58
211245_48-Cat-12-Lennard-Day-90-Green_P_202800_4005_LibNexteraXT_S47_R1_001	11353092	148.68	1688.02	34.8
211245_48-Cat-12-Lennard-Day-90-Green_P_202800_4005_LibNexteraXT_S47_R2_001	11353092	148.48	1685.68	34.87
211246_49-Cat-13-Mercedes-Day-90-Green_P_202800_4006_LibNexteraXT_S48_R1_001	7607131	149.16	1134.68	34.95
211246_49-Cat-13-Mercedes-Day-90-Green_P_202800_4006_LibNexteraXT_S48_R2_001	7607131	149.02	1133.64	34.88
211247_50-Cat-14-Dipstick-Day-90-Green_P_202800_4007_LibNexteraXT_S49_R1_001	11230098	148.19	1664.2	35.04
211247_50-Cat-14-Dipstick-Day-90-Green_P_202800_4007_LibNexteraXT_S49_R2_001	11230098	148	1662.11	35.28
211248_51-Cat-15-Toni-Day-90-Orange_P_202800_4008_LibNexteraXT_S50_R1_001	7933970	149.71	1187.82	34.7
211248_51-Cat-15-Toni-Day-90-Orange_P_202800_4008_LibNexteraXT_S50_R2_001	7933970	149.61	1186.98	34.41
211249_52-Cat-16-Norman-Day-90-Green_P_202800_4009_LibNexteraXT_S51_R1_001	12490768	149.59	1868.5	34.96
211249_52-Cat-16-Norman-Day-90-Green_P_202800_4009_LibNexteraXT_S51_R2_001	12490768	149.47	1867.02	34.36
211250_53-Cat-17-Mr--Stacks-Day-90-Orange_P_202800_4010_LibNexteraXT_S52_R1_001	8525901	150.09	1279.63	32.95
211250_53-Cat-17-Mr--Stacks-Day-90-Orange_P_202800_4010_LibNexteraXT_S52_R2_001	8525901	150.01	1278.98	32.4
211251_54-Cat-18-Janete-Day-90-Orange_P_202800_4011_LibNexteraXT_S53_R1_001	10741886	149.72	1608.3	34.89
211251_54-Cat-18-Janete-Day-90-Orange_P_202800_4011_LibNexteraXT_S53_R2_001	10741886	149.6	1606.95	34.77
211252_55-Cat-19-Cotton-Day-90-Green_P_202800_4012_LibNexteraXT_S54_R1_001	10460572	149.73	1566.29	34.82
211252_55-Cat-19-Cotton-Day-90-Green_P_202800_4012_LibNexteraXT_S54_R2_001	10460572	149.61	1565.05	34.61
211253_56-Cat-20-Syngenta-Day-90-Green_P_202800_4013_LibNexteraXT_S55_R1_001	9931700	149.5	1484.75	34.67
211253_56-Cat-20-Syngenta-Day-90-Green_P_202800_4013_LibNexteraXT_S55_R2_001	9931700	149.34	1483.18	34.9
211254_57-Cat-21-Frankie-Day-90-Purple_P_202800_4014_LibNexteraXT_S56_R1_001	11367616	149.21	1696.12	34.89
211254_57-Cat-21-Frankie-Day-90-Purple_P_202800_4014_LibNexteraXT_S56_R2_001	11367616	149.04	1694.28	34.9
211255_58-Cat-22-DC-Day-90-Purple_P_202800_4015_LibNexteraXT_S57_R1_001	10432148	149.35	1558.08	35.01
211255_58-Cat-22-DC-Day-90-Purple_P_202800_4015_LibNexteraXT_S57_R2_001	10432148	149.23	1556.82	35.23
211256_59-Cat-23-Benny-Day-90-Purple_P_202800_4016_LibNexteraXT_S58_R1_001	7929719	148.23	1175.44	34.88
211256_59-Cat-23-Benny-Day-90-Purple_P_202800_4016_LibNexteraXT_S58_R2_001	7929719	147.99	1173.5	34.63
211257_60-Cat-24-Kermit-Day-90-Orange_P_202800_4017_LibNexteraXT_S59_R1_001	8999523	149.33	1343.9	34.81
211257_60-Cat-24-Kermit-Day-90-Orange_P_202800_4017_LibNexteraXT_S59_R2_001	8999523	149.14	1342.19	34.55
211258_61-Cat-25-Goldie-Day-90-Green_P_202800_4018_LibNexteraXT_S60_R1_001	8616991	147.53	1271.23	34.9
211258_61-Cat-25-Goldie-Day-90-Green_P_202800_4018_LibNexteraXT_S60_R2_001	8616991	147.28	1269.15	35.11
211259_62-Cat-26-Juliet-Day-90-Purple_P_202800_4019_LibNexteraXT_S61_R1_001	22528338	149.35	3364.51	34.11
211259_62-Cat-26-Juliet-Day-90-Purple_P_202800_4019_LibNexteraXT_S61_R2_001	22528338	149.2	3361.34	35.21
211260_63-Cat-27-Dorothy-Day-90-Orange_P_202800_4020_LibNexteraXT_S62_R1_001	9101638	148.8	1354.28	34.41
211260_63-Cat-27-Dorothy-Day-90-Orange_P_202800_4020_LibNexteraXT_S62_R2_001	9101638	148.58	1352.36	35.28
211261_64-Cat-28-Brittany-Day-90-Purple_P_202800_4021_LibNexteraXT_S63_R1_001	11157564	149.85	1671.93	34.58
211261_64-Cat-28-Brittany-Day-90-Purple_P_202800_4021_LibNexteraXT_S63_R2_001	11157564	149.71	1670.39	33.88
211262_65-Cat-29-Miss--Piggy-Day-90-Orange_P_202800_4022_LibNexteraXT_S64_R1_001	8583796	149.8	1285.85	34.58
211262_65-Cat-29-Miss--Piggy-Day-90-Orange_P_202800_4022_LibNexteraXT_S64_R2_001	8583796	149.67	1284.75	34.52
211263_66-Cat-30-Fozzi-Day-90-Purple_P_202800_4023_LibNexteraXT_S65_R1_001	10428580	149.8	1562.19	34.76
211263_66-Cat-30-Fozzi-Day-90-Purple_P_202800_4023_LibNexteraXT_S65_R2_001	10428580	149.68	1560.97	34.85
211264_67-Cat-31-Arthur-Day-90-Orange_P_202800_4024_LibNexteraXT_S66_R1_001	12545738	150.22	1884.61	34.08
211264_67-Cat-31-Arthur-Day-90-Orange_P_202800_4024_LibNexteraXT_S66_R2_001	12545738	150.12	1883.37	34.63
211265_68-Cat-32-Collete-Day-90-Purple_P_202800_4025_LibNexteraXT_S67_R1_001	7962187	149.58	1191.02	34.4
211265_68-Cat-32-Collete-Day-90-Purple_P_202800_4025_LibNexteraXT_S67_R2_001	7962187	149.39	1189.45	34.74
211266_69-Cat-33-Tatiana-Day-90-Green_P_202800_4026_LibNexteraXT_S68_R1_001	8491995	149.59	1270.36	34.32
211266_69-Cat-33-Tatiana-Day-90-Green_P_202800_4026_LibNexteraXT_S68_R2_001	8491995	149.44	1269.05	34.91
211268_71-Cat-35-Jetta-Day-90-Green_P_202800_4027_LibNexteraXT_S69_R1_001	11501190	148.87	1712.15	34.77
211268_71-Cat-35-Jetta-Day-90-Green_P_202800_4027_LibNexteraXT_S69_R2_001	11501190	148.69	1710.14	34.93
211269_72-Cat-36-Eddie-Day-90-Orange_P_202800_4028_LibNexteraXT_S70_R1_001	14946792	148.81	2224.23	34.86
211269_72-Cat-36-Eddie-Day-90-Orange_P_202800_4028_LibNexteraXT_S70_R2_001	14946792	148.63	2221.54	35.02

## Sheet: 1_Dedupe
Sample	Num. Seq	Av. Length	Total Mb	Av. Qual
211198_1-Cat-1-Melvin-Day-0-Orange_P_202800_3959_LibNexteraXT_S1_R1_001	10720670	149	1597.33	35.04
211198_1-Cat-1-Melvin-Day-0-Orange_P_202800_3959_LibNexteraXT_S1_R2_001	10720670	148.86	1595.88	35.32
211199_2-Cat-2-Timmy-Day-0-Green_P_202800_3960_LibNexteraXT_S2_R1_001	7673464	149.73	1148.95	34.88
211199_2-Cat-2-Timmy-Day-0-Green_P_202800_3960_LibNexteraXT_S2_R2_001	7673464	149.62	1148.13	35.37
211200_3-Cat-3-Skylar-Day-0-Purple_P_202800_3961_LibNexteraXT_S3_R1_001	11819638	149.94	1772.22	35.12
211200_3-Cat-3-Skylar-Day-0-Purple_P_202800_3961_LibNexteraXT_S3_R2_001	11819638	149.87	1771.41	35.11
211201_4-Cat-4-John-Day-0-Orange_P_202800_3962_LibNexteraXT_S4_R1_001	11273565	150.25	1693.81	34.98
211201_4-Cat-4-John-Day-0-Orange_P_202800_3962_LibNexteraXT_S4_R2_001	11273565	150.18	1693.05	35.25
211202_5-Cat-5-Carlyle-Day-0-Green_P_202800_3963_LibNexteraXT_S5_R1_001	14217253	149.62	2127.23	35.17
211202_5-Cat-5-Carlyle-Day-0-Green_P_202800_3963_LibNexteraXT_S5_R2_001	14217253	149.54	2126.12	35.69
211203_6-Cat-6-Elliotte-Day-0-Purple_P_202800_3964_LibNexteraXT_S6_R1_001	13243154	149	1973.25	34.98
211203_6-Cat-6-Elliotte-Day-0-Purple_P_202800_3964_LibNexteraXT_S6_R2_001	13243154	148.87	1971.5	35.31
211204_7-Cat-7-Calvin-Day-0-Orange_P_202800_3965_LibNexteraXT_S7_R1_001	13796706	150.08	2070.62	35.04
211204_7-Cat-7-Calvin-Day-0-Orange_P_202800_3965_LibNexteraXT_S7_R2_001	13796706	150.02	2069.79	35.25
211205_8-Cat-8-Drac-Day-0-Purple_P_202800_3966_LibNexteraXT_S8_R1_001	13254236	150.1	1989.44	34.5
211205_8-Cat-8-Drac-Day-0-Purple_P_202800_3966_LibNexteraXT_S8_R2_001	13254236	150.03	1988.52	35.54
211206_9-Cat-9-Hawkeye-Day-0-Purple_P_202800_3967_LibNexteraXT_S9_R1_001	13901678	150.1	2086.59	34.71
211206_9-Cat-9-Hawkeye-Day-0-Purple_P_202800_3967_LibNexteraXT_S9_R2_001	13901678	150.03	2085.72	35.46
211207_10-Cat-10-Story-Day-0-Green_P_202800_3968_LibNexteraXT_S10_R1_001	9579703	149.95	1436.47	34.98
211207_10-Cat-10-Story-Day-0-Green_P_202800_3968_LibNexteraXT_S10_R2_001	9579703	149.88	1435.83	35.12
211208_11-Cat-11-Buzzy-Day-0-Purple_P_202800_3969_LibNexteraXT_S11_R1_001	13712251	150.03	2057.25	34.99
211208_11-Cat-11-Buzzy-Day-0-Purple_P_202800_3969_LibNexteraXT_S11_R2_001	13712251	149.94	2056.07	35.07
211209_12-Cat-12-Lennard-Day-0-Green_P_202800_3970_LibNexteraXT_S12_R1_001	12427054	150.21	1866.69	34.79
211209_12-Cat-12-Lennard-Day-0-Green_P_202800_3970_LibNexteraXT_S12_R2_001	12427054	150.11	1865.4	34.61
211210_13-Cat-13-Mercedes-Day-0-Green_P_202800_3971_LibNexteraXT_S13_R1_001	12537695	150.11	1882.06	34.95
211210_13-Cat-13-Mercedes-Day-0-Green_P_202800_3971_LibNexteraXT_S13_R2_001	12537695	150.04	1881.18	35.39
211211_14-Cat-14-Dipstick-Day-0-Green_P_202800_3972_LibNexteraXT_S14_R1_001	9486425	149.62	1419.4	34.68
211211_14-Cat-14-Dipstick-Day-0-Green_P_202800_3972_LibNexteraXT_S14_R2_001	9486425	149.51	1418.32	35.42
211212_15-Cat-15-Toni-Day-0-Orange_P_202800_3973_LibNexteraXT_S15_R1_001	9238015	149.86	1384.4	35.08
211212_15-Cat-15-Toni-Day-0-Orange_P_202800_3973_LibNexteraXT_S15_R2_001	9238015	149.79	1383.76	34.96
211213_16-Cat-16-Norman-Day-0-Green_P_202800_3974_LibNexteraXT_S16_R1_001	9047183	149.46	1352.19	34.83
211213_16-Cat-16-Norman-Day-0-Green_P_202800_3974_LibNexteraXT_S16_R2_001	9047183	149.32	1350.88	35.15
211214_17-Cat-17-Mr--Stacks-Day-0-Orange_P_202800_3975_LibNexteraXT_S17_R1_001	13329589	149.67	1995.04	34.84
211214_17-Cat-17-Mr--Stacks-Day-0-Orange_P_202800_3975_LibNexteraXT_S17_R2_001	13329589	149.56	1993.55	35.44
211215_18-Cat-18-Janete-Day-0-Orange_P_202800_3976_LibNexteraXT_S18_R1_001	9472880	149.84	1419.46	34.84
211215_18-Cat-18-Janete-Day-0-Orange_P_202800_3976_LibNexteraXT_S18_R2_001	9472880	149.74	1418.44	34.91
211216_19-Cat-19-Cotton-Day-0-Green_P_202800_3977_LibNexteraXT_S19_R1_001	12594445	149.74	1885.9	34.85
211216_19-Cat-19-Cotton-Day-0-Green_P_202800_3977_LibNexteraXT_S19_R2_001	12594445	149.61	1884.23	35.26
211217_20-Cat-20-Syngenta-Day-0-Green_P_202800_3978_LibNexteraXT_S20_R1_001	11198141	149.26	1671.48	34.83
211217_20-Cat-20-Syngenta-Day-0-Green_P_202800_3978_LibNexteraXT_S20_R2_001	11198141	149.12	1669.87	35.78
211218_21-Cat-21-Frankie-Day-0-Purple_P_202800_3979_LibNexteraXT_S21_R1_001	13766021	150.18	2067.38	34.95
211218_21-Cat-21-Frankie-Day-0-Purple_P_202800_3979_LibNexteraXT_S21_R2_001	13766021	150.11	2066.46	35.03
211219_22-Cat-22-DC-Day-0-Purple_P_202800_3980_LibNexteraXT_S22_R1_001	14558525	149.41	2175.17	34.73
211219_22-Cat-22-DC-Day-0-Purple_P_202800_3980_LibNexteraXT_S22_R2_001	14558525	149.29	2173.48	34.65
211220_23-Cat-23-Benny-Day-0-Purple_P_202800_3981_LibNexteraXT_S23_R1_001	11680312	150.14	1753.67	34.83
211220_23-Cat-23-Benny-Day-0-Purple_P_202800_3981_LibNexteraXT_S23_R2_001	11680312	150.05	1752.63	34.99
211221_24-Cat-24-Kermit-Day-0-Orange_P_202800_3982_LibNexteraXT_S24_R1_001	11602037	149.28	1731.92	34.86
211221_24-Cat-24-Kermit-Day-0-Orange_P_202800_3982_LibNexteraXT_S24_R2_001	11602037	149.11	1729.98	35.11
211222_25-Cat-25-Goldie-Day-0-Green_P_202800_3983_LibNexteraXT_S25_R1_001	11383473	149.43	1701.09	35.04
211222_25-Cat-25-Goldie-Day-0-Green_P_202800_3983_LibNexteraXT_S25_R2_001	11383473	149.34	1699.97	35.23
211223_26-Cat-26-Juliet-Day-0-Purple_P_202800_3984_LibNexteraXT_S26_R1_001	9103740	149.6	1361.93	34.57
211223_26-Cat-26-Juliet-Day-0-Purple_P_202800_3984_LibNexteraXT_S26_R2_001	9103740	149.45	1360.56	34.86
211224_27-Cat-27-Dorothy-Day-0-Orange_P_202800_3985_LibNexteraXT_S27_R1_001	11246511	149.95	1686.38	35.02
211224_27-Cat-27-Dorothy-Day-0-Orange_P_202800_3985_LibNexteraXT_S27_R2_001	11246511	149.87	1685.5	34.85
211225_28-Cat-28-Brittany-Day-0-Purple_P_202800_3986_LibNexteraXT_S28_R1_001	27037757	149.18	4033.52	34.25
211225_28-Cat-28-Brittany-Day-0-Purple_P_202800_3986_LibNexteraXT_S28_R2_001	27037757	149.02	4029.1	34.6
211226_29-Cat-29-Miss--Piggy-Day-0-Orange_P_202800_3987_LibNexteraXT_S29_R1_001	17216991	149.71	2577.48	34.86
211226_29-Cat-29-Miss--Piggy-Day-0-Orange_P_202800_3987_LibNexteraXT_S29_R2_001	17216991	149.6	2575.71	35.13
211227_30-Cat-30-Fozzi-Day-0-Purple_P_202800_3988_LibNexteraXT_S30_R1_001	11488196	149.55	1718.05	34.87
211227_30-Cat-30-Fozzi-Day-0-Purple_P_202800_3988_LibNexteraXT_S30_R2_001	11488196	149.43	1716.68	34.62
211228_31-Cat-31-Arthur-Day-0-Orange_P_202800_3989_LibNexteraXT_S31_R1_001	10430646	150.12	1565.82	34.85
211228_31-Cat-31-Arthur-Day-0-Orange_P_202800_3989_LibNexteraXT_S31_R2_001	10430646	150.03	1564.88	35.05
211229_32-Cat-32-Collete-Day-0-Purple_P_202800_3990_LibNexteraXT_S32_R1_001	12852312	149.54	1921.99	34.66
211229_32-Cat-32-Collete-Day-0-Purple_P_202800_3990_LibNexteraXT_S32_R2_001	12852312	149.36	1919.67	34.87
211230_33-Cat-33-Tatiana-Day-0-Green_P_202800_3991_LibNexteraXT_S33_R1_001	15491667	149.89	2322.08	34.9
211230_33-Cat-33-Tatiana-Day-0-Green_P_202800_3991_LibNexteraXT_S33_R2_001	15491667	149.79	2320.55	34.84
211231_34-Cat-34-Max-Day-0-Orange_P_202800_3992_LibNexteraXT_S34_R1_001	11108984	149.7	1663.01	34.93
211231_34-Cat-34-Max-Day-0-Orange_P_202800_3992_LibNexteraXT_S34_R2_001	11108984	149.6	1661.9	34.51
211232_35-Cat-35-Jetta-Day-0-Green_P_202800_3993_LibNexteraXT_S35_R1_001	14302252	148.97	2130.55	34.83
211232_35-Cat-35-Jetta-Day-0-Green_P_202800_3993_LibNexteraXT_S35_R2_001	14302252	148.78	2127.89	34.73
211233_36-Cat-36-Eddie-Day-0-Orange_P_202800_3994_LibNexteraXT_S36_R1_001	11390910	149	1697.19	34.79
211233_36-Cat-36-Eddie-Day-0-Orange_P_202800_3994_LibNexteraXT_S36_R2_001	11390910	148.79	1694.9	34.55
211235_38-Cat-2-Timmy-Day-90-Green_P_202800_3995_LibNexteraXT_S37_R1_001	11160998	148.41	1656.35	35.02
211235_38-Cat-2-Timmy-Day-90-Green_P_202800_3995_LibNexteraXT_S37_R2_001	11160998	148.23	1654.39	35.15
211236_39-Cat-3-Skylar-Day-90-Purple_P_202800_3996_LibNexteraXT_S38_R1_001	9445976	149.58	1412.93	34.75
211236_39-Cat-3-Skylar-Day-90-Purple_P_202800_3996_LibNexteraXT_S38_R2_001	9445976	149.46	1411.83	35.26
211237_40-Cat-4-John-Day-90-Orange_P_202800_3997_LibNexteraXT_S39_R1_001	8920759	149.61	1334.67	35.03
211237_40-Cat-4-John-Day-90-Orange_P_202800_3997_LibNexteraXT_S39_R2_001	8920759	149.53	1333.93	34.46
211238_41-Cat-5-Carlyle-Day-90-Green_P_202800_3998_LibNexteraXT_S40_R1_001	10896381	149.65	1630.69	35.01
211238_41-Cat-5-Carlyle-Day-90-Green_P_202800_3998_LibNexteraXT_S40_R2_001	10896381	149.56	1629.63	35.06
211239_42-Cat-6-Elliotte-Day-90-Purple_P_202800_3999_LibNexteraXT_S41_R1_001	12176376	149.54	1820.83	35.03
211239_42-Cat-6-Elliotte-Day-90-Purple_P_202800_3999_LibNexteraXT_S41_R2_001	12176376	149.44	1819.68	35.13
211240_43-Cat-7-Calvin-Day-90-Orange_P_202800_4000_LibNexteraXT_S42_R1_001	11275416	149.74	1688.41	34.88
211240_43-Cat-7-Calvin-Day-90-Orange_P_202800_4000_LibNexteraXT_S42_R2_001	11275416	149.65	1687.4	34.55
211241_44-Cat-8-Drac-Day-90-Purple_P_202800_4001_LibNexteraXT_S43_R1_001	11611660	149.44	1735.2	34.78
211241_44-Cat-8-Drac-Day-90-Purple_P_202800_4001_LibNexteraXT_S43_R2_001	11611660	149.26	1733.21	34.81
211242_45-Cat-9-Hawkeye-Day-90-Purple_P_202800_4002_LibNexteraXT_S44_R1_001	12516823	149.31	1868.87	34.97
211242_45-Cat-9-Hawkeye-Day-90-Purple_P_202800_4002_LibNexteraXT_S44_R2_001	12516823	149.18	1867.23	35.27
211243_46-Cat-10-Story-Day-90-Green_P_202800_4003_LibNexteraXT_S45_R1_001	11922214	149.18	1778.53	34.84
211243_46-Cat-10-Story-Day-90-Green_P_202800_4003_LibNexteraXT_S45_R2_001	11922214	149.02	1776.63	34.71
211244_47-Cat-11-Buzzy-Day-90-Purple_P_202800_4004_LibNexteraXT_S46_R1_001	10021834	149.27	1495.94	34.91
211244_47-Cat-11-Buzzy-Day-90-Purple_P_202800_4004_LibNexteraXT_S46_R2_001	10021834	149.13	1494.55	34.56
211245_48-Cat-12-Lennard-Day-90-Green_P_202800_4005_LibNexteraXT_S47_R1_001	11169655	148.74	1661.4	34.78
211245_48-Cat-12-Lennard-Day-90-Green_P_202800_4005_LibNexteraXT_S47_R2_001	11169655	148.53	1659.06	34.85
211246_49-Cat-13-Mercedes-Day-90-Green_P_202800_4006_LibNexteraXT_S48_R1_001	7481613	149.2	1116.29	34.94
211246_49-Cat-13-Mercedes-Day-90-Green_P_202800_4006_LibNexteraXT_S48_R2_001	7481613	149.07	1115.25	34.87
211247_50-Cat-14-Dipstick-Day-90-Green_P_202800_4007_LibNexteraXT_S49_R1_001	11014230	148.25	1632.88	35.03
211247_50-Cat-14-Dipstick-Day-90-Green_P_202800_4007_LibNexteraXT_S49_R2_001	11014230	148.06	1630.78	35.27
211248_51-Cat-15-Toni-Day-90-Orange_P_202800_4008_LibNexteraXT_S50_R1_001	7818119	149.74	1170.71	34.69
211248_51-Cat-15-Toni-Day-90-Orange_P_202800_4008_LibNexteraXT_S50_R2_001	7818119	149.64	1169.87	34.4
211249_52-Cat-16-Norman-Day-90-Green_P_202800_4009_LibNexteraXT_S51_R1_001	12297477	149.62	1839.95	34.95
211249_52-Cat-16-Norman-Day-90-Green_P_202800_4009_LibNexteraXT_S51_R2_001	12297477	149.5	1838.48	34.35
211250_53-Cat-17-Mr--Stacks-Day-90-Orange_P_202800_4010_LibNexteraXT_S52_R1_001	8476853	150.09	1272.31	32.94
211250_53-Cat-17-Mr--Stacks-Day-90-Orange_P_202800_4010_LibNexteraXT_S52_R2_001	8476853	150.02	1271.66	32.39
211251_54-Cat-18-Janete-Day-90-Orange_P_202800_4011_LibNexteraXT_S53_R1_001	10554940	149.75	1580.62	34.88
211251_54-Cat-18-Janete-Day-90-Orange_P_202800_4011_LibNexteraXT_S53_R2_001	10554940	149.62	1579.26	34.75
211252_55-Cat-19-Cotton-Day-90-Green_P_202800_4012_LibNexteraXT_S54_R1_001	10297359	149.76	1542.1	34.81
211252_55-Cat-19-Cotton-Day-90-Green_P_202800_4012_LibNexteraXT_S54_R2_001	10297359	149.64	1540.87	34.6
211253_56-Cat-20-Syngenta-Day-90-Green_P_202800_4013_LibNexteraXT_S55_R1_001	9770798	149.53	1461.06	34.66
211253_56-Cat-20-Syngenta-Day-90-Green_P_202800_4013_LibNexteraXT_S55_R2_001	9770798	149.37	1459.49	34.88
211254_57-Cat-21-Frankie-Day-90-Purple_P_202800_4014_LibNexteraXT_S56_R1_001	11185031	149.24	1669.3	34.88
211254_57-Cat-21-Frankie-Day-90-Purple_P_202800_4014_LibNexteraXT_S56_R2_001	11185031	149.08	1667.46	34.89
211255_58-Cat-22-DC-Day-90-Purple_P_202800_4015_LibNexteraXT_S57_R1_001	10226227	149.38	1527.61	34.99
211255_58-Cat-22-DC-Day-90-Purple_P_202800_4015_LibNexteraXT_S57_R2_001	10226227	149.26	1526.35	35.22
211256_59-Cat-23-Benny-Day-90-Purple_P_202800_4016_LibNexteraXT_S58_R1_001	7796497	148.31	1156.28	34.87
211256_59-Cat-23-Benny-Day-90-Purple_P_202800_4016_LibNexteraXT_S58_R2_001	7796497	148.06	1154.33	34.62
211257_60-Cat-24-Kermit-Day-90-Orange_P_202800_4017_LibNexteraXT_S59_R1_001	8863977	149.37	1323.99	34.79
211257_60-Cat-24-Kermit-Day-90-Orange_P_202800_4017_LibNexteraXT_S59_R2_001	8863977	149.18	1322.28	34.53
211258_61-Cat-25-Goldie-Day-90-Green_P_202800_4018_LibNexteraXT_S60_R1_001	8449926	147.62	1247.4	34.89
211258_61-Cat-25-Goldie-Day-90-Green_P_202800_4018_LibNexteraXT_S60_R2_001	8449926	147.38	1245.33	35.1
211259_62-Cat-26-Juliet-Day-90-Purple_P_202800_4019_LibNexteraXT_S61_R1_001	22213083	149.38	3318.15	34.09
211259_62-Cat-26-Juliet-Day-90-Purple_P_202800_4019_LibNexteraXT_S61_R2_001	22213083	149.24	3314.97	35.2
211260_63-Cat-27-Dorothy-Day-90-Orange_P_202800_4020_LibNexteraXT_S62_R1_001	8956249	148.85	1333.11	34.39
211260_63-Cat-27-Dorothy-Day-90-Orange_P_202800_4020_LibNexteraXT_S62_R2_001	8956249	148.63	1331.2	35.27
211261_64-Cat-28-Brittany-Day-90-Purple_P_202800_4021_LibNexteraXT_S63_R1_001	11016942	149.87	1651.08	34.57
211261_64-Cat-28-Brittany-Day-90-Purple_P_202800_4021_LibNexteraXT_S63_R2_001	11016942	149.73	1649.54	33.86
211262_65-Cat-29-Miss--Piggy-Day-90-Orange_P_202800_4022_LibNexteraXT_S64_R1_001	8473235	149.82	1269.45	34.56
211262_65-Cat-29-Miss--Piggy-Day-90-Orange_P_202800_4022_LibNexteraXT_S64_R2_001	8473235	149.69	1268.34	34.51
211263_66-Cat-30-Fozzi-Day-90-Purple_P_202800_4023_LibNexteraXT_S65_R1_001	10258561	149.82	1536.94	34.74
211263_66-Cat-30-Fozzi-Day-90-Purple_P_202800_4023_LibNexteraXT_S65_R2_001	10258561	149.7	1535.73	34.83
211264_67-Cat-31-Arthur-Day-90-Orange_P_202800_4024_LibNexteraXT_S66_R1_001	12392135	150.23	1861.61	34.06
211264_67-Cat-31-Arthur-Day-90-Orange_P_202800_4024_LibNexteraXT_S66_R2_001	12392135	150.12	1860.37	34.61
211265_68-Cat-32-Collete-Day-90-Purple_P_202800_4025_LibNexteraXT_S67_R1_001	7847734	149.62	1174.14	34.38
211265_68-Cat-32-Collete-Day-90-Purple_P_202800_4025_LibNexteraXT_S67_R2_001	7847734	149.42	1172.57	34.72
211266_69-Cat-33-Tatiana-Day-90-Green_P_202800_4026_LibNexteraXT_S68_R1_001	8375587	149.62	1253.14	34.31
211266_69-Cat-33-Tatiana-Day-90-Green_P_202800_4026_LibNexteraXT_S68_R2_001	8375587	149.46	1251.84	34.9
211268_71-Cat-35-Jetta-Day-90-Green_P_202800_4027_LibNexteraXT_S69_R1_001	11310639	148.91	1684.31	34.76
211268_71-Cat-35-Jetta-Day-90-Green_P_202800_4027_LibNexteraXT_S69_R2_001	11310639	148.74	1682.31	34.92
211269_72-Cat-36-Eddie-Day-90-Orange_P_202800_4028_LibNexteraXT_S70_R1_001	14698165	148.86	2187.93	34.84
211269_72-Cat-36-Eddie-Day-90-Orange_P_202800_4028_LibNexteraXT_S70_R2_001	14698165	148.67	2185.24	35.01

## Sheet: 2_Q20L50
Sample	Num. Seq	Av. Length	Total Mb	Av. Qual
211198_1-Cat-1-Melvin-Day-0-Orange_P_202800_3959_LibNexteraXT_S1_Q20L50_R1_001	9414764	140.71	1324.76	36.14
211198_1-Cat-1-Melvin-Day-0-Orange_P_202800_3959_LibNexteraXT_S1_Q20L50_R2_001	9414764	141.22	1329.56	36.13
211199_2-Cat-2-Timmy-Day-0-Green_P_202800_3960_LibNexteraXT_S2_Q20L50_R1_001	6716504	139.97	940.13	36.05
211199_2-Cat-2-Timmy-Day-0-Green_P_202800_3960_LibNexteraXT_S2_Q20L50_R2_001	6716504	141.85	952.71	36.18
211200_3-Cat-3-Skylar-Day-0-Purple_P_202800_3961_LibNexteraXT_S3_Q20L50_R1_001	10275825	142.1	1460.16	36.2
211200_3-Cat-3-Skylar-Day-0-Purple_P_202800_3961_LibNexteraXT_S3_Q20L50_R2_001	10275825	141.26	1451.54	36.06
211201_4-Cat-4-John-Day-0-Orange_P_202800_3962_LibNexteraXT_S4_Q20L50_R1_001	9810932	141.39	1387.21	36.14
211201_4-Cat-4-John-Day-0-Orange_P_202800_3962_LibNexteraXT_S4_Q20L50_R2_001	9810932	141.93	1392.48	36.13
211202_5-Cat-5-Carlyle-Day-0-Green_P_202800_3963_LibNexteraXT_S5_Q20L50_R1_001	12818743	141.38	1812.32	36.19
211202_5-Cat-5-Carlyle-Day-0-Green_P_202800_3963_LibNexteraXT_S5_Q20L50_R2_001	12818743	143.21	1835.79	36.27
211203_6-Cat-6-Elliotte-Day-0-Purple_P_202800_3964_LibNexteraXT_S6_Q20L50_R1_001	11585566	140.24	1624.73	36.12
211203_6-Cat-6-Elliotte-Day-0-Purple_P_202800_3964_LibNexteraXT_S6_Q20L50_R2_001	11585566	141.14	1635.24	36.13
211204_7-Cat-7-Calvin-Day-0-Orange_P_202800_3965_LibNexteraXT_S7_Q20L50_R1_001	12108205	141.17	1709.26	36.13
211204_7-Cat-7-Calvin-Day-0-Orange_P_202800_3965_LibNexteraXT_S7_Q20L50_R2_001	12108205	141.77	1716.52	36.15
211205_8-Cat-8-Drac-Day-0-Purple_P_202800_3966_LibNexteraXT_S8_Q20L50_R1_001	11561308	137.18	1585.98	35.85
211205_8-Cat-8-Drac-Day-0-Purple_P_202800_3966_LibNexteraXT_S8_Q20L50_R2_001	11561308	142.95	1652.7	36.22
211206_9-Cat-9-Hawkeye-Day-0-Purple_P_202800_3967_LibNexteraXT_S9_Q20L50_R1_001	12167032	139.11	1692.58	35.97
211206_9-Cat-9-Hawkeye-Day-0-Purple_P_202800_3967_LibNexteraXT_S9_Q20L50_R2_001	12167032	142.66	1735.76	36.18
211207_10-Cat-10-Story-Day-0-Green_P_202800_3968_LibNexteraXT_S10_Q20L50_R1_001	8362046	140.69	1176.45	36.1
211207_10-Cat-10-Story-Day-0-Green_P_202800_3968_LibNexteraXT_S10_Q20L50_R2_001	8362046	140.74	1176.84	36.04
211208_11-Cat-11-Buzzy-Day-0-Purple_P_202800_3969_LibNexteraXT_S11_Q20L50_R1_001	11844125	141.31	1673.69	36.13
211208_11-Cat-11-Buzzy-Day-0-Purple_P_202800_3969_LibNexteraXT_S11_Q20L50_R2_001	11844125	140.83	1668	36.05
211209_12-Cat-12-Lennard-Day-0-Green_P_202800_3970_LibNexteraXT_S12_Q20L50_R1_001	10299446	140.92	1451.42	36.05
211209_12-Cat-12-Lennard-Day-0-Green_P_202800_3970_LibNexteraXT_S12_Q20L50_R2_001	10299446	138.97	1431.36	35.92
211210_13-Cat-13-Mercedes-Day-0-Green_P_202800_3971_LibNexteraXT_S13_Q20L50_R1_001	10988734	140.99	1549.25	36.12
211210_13-Cat-13-Mercedes-Day-0-Green_P_202800_3971_LibNexteraXT_S13_Q20L50_R2_001	10988734	142.45	1565.36	36.18
211211_14-Cat-14-Dipstick-Day-0-Green_P_202800_3972_LibNexteraXT_S14_Q20L50_R1_001	8276654	138.41	1145.61	35.94
211211_14-Cat-14-Dipstick-Day-0-Green_P_202800_3972_LibNexteraXT_S14_Q20L50_R2_001	8276654	141.99	1175.19	36.19
211212_15-Cat-15-Toni-Day-0-Orange_P_202800_3973_LibNexteraXT_S15_Q20L50_R1_001	7992693	141.62	1131.91	36.17
211212_15-Cat-15-Toni-Day-0-Orange_P_202800_3973_LibNexteraXT_S15_Q20L50_R2_001	7992693	140.19	1120.47	35.99
211213_16-Cat-16-Norman-Day-0-Green_P_202800_3974_LibNexteraXT_S16_Q20L50_R1_001	7775991	140.01	1088.74	36.06
211213_16-Cat-16-Norman-Day-0-Green_P_202800_3974_LibNexteraXT_S16_Q20L50_R2_001	7775991	140.81	1094.95	36.1
211214_17-Cat-17-Mr--Stacks-Day-0-Orange_P_202800_3975_LibNexteraXT_S17_Q20L50_R1_001	11611148	140.14	1627.18	36.07
211214_17-Cat-17-Mr--Stacks-Day-0-Orange_P_202800_3975_LibNexteraXT_S17_Q20L50_R2_001	11611148	142.46	1654.18	36.22
211215_18-Cat-18-Janete-Day-0-Orange_P_202800_3976_LibNexteraXT_S18_Q20L50_R1_001	8031963	140.5	1128.51	36.08
211215_18-Cat-18-Janete-Day-0-Orange_P_202800_3976_LibNexteraXT_S18_Q20L50_R2_001	8031963	140.06	1124.99	36.01
211216_19-Cat-19-Cotton-Day-0-Green_P_202800_3977_LibNexteraXT_S19_Q20L50_R1_001	10862475	140.36	1524.64	36.09
211216_19-Cat-19-Cotton-Day-0-Green_P_202800_3977_LibNexteraXT_S19_Q20L50_R2_001	10862475	141.57	1537.81	36.16
211217_20-Cat-20-Syngenta-Day-0-Green_P_202800_3978_LibNexteraXT_S20_Q20L50_R1_001	9906388	139.19	1378.91	36.08
211217_20-Cat-20-Syngenta-Day-0-Green_P_202800_3978_LibNexteraXT_S20_Q20L50_R2_001	9906388	143.47	1421.3	36.34
211218_21-Cat-21-Frankie-Day-0-Purple_P_202800_3979_LibNexteraXT_S21_Q20L50_R1_001	11845078	141.42	1675.11	36.11
211218_21-Cat-21-Frankie-Day-0-Purple_P_202800_3979_LibNexteraXT_S21_Q20L50_R2_001	11845078	140.93	1669.32	36.05
211219_22-Cat-22-DC-Day-0-Purple_P_202800_3980_LibNexteraXT_S22_Q20L50_R1_001	12218013	139.29	1701.88	36.01
211219_22-Cat-22-DC-Day-0-Purple_P_202800_3980_LibNexteraXT_S22_Q20L50_R2_001	12218013	137.71	1682.51	35.83
211220_23-Cat-23-Benny-Day-0-Purple_P_202800_3981_LibNexteraXT_S23_Q20L50_R1_001	9957167	140.63	1400.28	36.06
211220_23-Cat-23-Benny-Day-0-Purple_P_202800_3981_LibNexteraXT_S23_Q20L50_R2_001	9957167	140.69	1400.85	36.04
211221_24-Cat-24-Kermit-Day-0-Orange_P_202800_3982_LibNexteraXT_S24_Q20L50_R1_001	9913145	140.35	1391.33	36.09
211221_24-Cat-24-Kermit-Day-0-Orange_P_202800_3982_LibNexteraXT_S24_Q20L50_R2_001	9913145	140.72	1394.99	36.11
211222_25-Cat-25-Goldie-Day-0-Green_P_202800_3983_LibNexteraXT_S25_Q20L50_R1_001	9942462	141.13	1403.18	36.15
211222_25-Cat-25-Goldie-Day-0-Green_P_202800_3983_LibNexteraXT_S25_Q20L50_R2_001	9942462	141.26	1404.46	36.12
211223_26-Cat-26-Juliet-Day-0-Purple_P_202800_3984_LibNexteraXT_S26_Q20L50_R1_001	7604849	138.69	1054.75	35.96
211223_26-Cat-26-Juliet-Day-0-Purple_P_202800_3984_LibNexteraXT_S26_Q20L50_R2_001	7604849	139.45	1060.48	36.01
211224_27-Cat-27-Dorothy-Day-0-Orange_P_202800_3985_LibNexteraXT_S27_Q20L50_R1_001	9517289	142.06	1351.99	36.18
211224_27-Cat-27-Dorothy-Day-0-Orange_P_202800_3985_LibNexteraXT_S27_Q20L50_R2_001	9517289	140.44	1336.6	36.01
211225_28-Cat-28-Brittany-Day-0-Purple_P_202800_3986_LibNexteraXT_S28_Q20L50_R1_001	22061423	136.22	3005.28	35.78
211225_28-Cat-28-Brittany-Day-0-Purple_P_202800_3986_LibNexteraXT_S28_Q20L50_R2_001	22061423	137.59	3035.33	35.83
211226_29-Cat-29-Miss--Piggy-Day-0-Orange_P_202800_3987_LibNexteraXT_S29_Q20L50_R1_001	14759221	140.51	2073.82	36.09
211226_29-Cat-29-Miss--Piggy-Day-0-Orange_P_202800_3987_LibNexteraXT_S29_Q20L50_R2_001	14759221	140.99	2080.84	36.1
211227_30-Cat-30-Fozzi-Day-0-Purple_P_202800_3988_LibNexteraXT_S30_Q20L50_R1_001	9549586	140.83	1344.91	36.1
211227_30-Cat-30-Fozzi-Day-0-Purple_P_202800_3988_LibNexteraXT_S30_Q20L50_R2_001	9549586	138.63	1323.87	35.94
211228_31-Cat-31-Arthur-Day-0-Orange_P_202800_3989_LibNexteraXT_S31_Q20L50_R1_001	8904689	140.8	1253.82	36.07
211228_31-Cat-31-Arthur-Day-0-Orange_P_202800_3989_LibNexteraXT_S31_Q20L50_R2_001	8904689	141.05	1256.04	36.1
211229_32-Cat-32-Collete-Day-0-Purple_P_202800_3990_LibNexteraXT_S32_Q20L50_R1_001	10715174	139.4	1493.73	36.04
211229_32-Cat-32-Collete-Day-0-Purple_P_202800_3990_LibNexteraXT_S32_Q20L50_R2_001	10715174	139.62	1496.01	36.05
211230_33-Cat-33-Tatiana-Day-0-Green_P_202800_3991_LibNexteraXT_S33_Q20L50_R1_001	13082358	141.17	1846.78	36.09
211230_33-Cat-33-Tatiana-Day-0-Green_P_202800_3991_LibNexteraXT_S33_Q20L50_R2_001	13082358	140.05	1832.19	36.02
211231_34-Cat-34-Max-Day-0-Orange_P_202800_3992_LibNexteraXT_S34_Q20L50_R1_001	9246037	141.1	1304.61	36.11
211231_34-Cat-34-Max-Day-0-Orange_P_202800_3992_LibNexteraXT_S34_Q20L50_R2_001	9246037	138.06	1276.49	35.88
211232_35-Cat-35-Jetta-Day-0-Green_P_202800_3993_LibNexteraXT_S35_Q20L50_R1_001	11914458	140.13	1669.57	36.1
211232_35-Cat-35-Jetta-Day-0-Green_P_202800_3993_LibNexteraXT_S35_Q20L50_R2_001	11914458	138.6	1651.36	35.98
211233_36-Cat-36-Eddie-Day-0-Orange_P_202800_3994_LibNexteraXT_S36_Q20L50_R1_001	9341807	140.11	1308.85	36.08
211233_36-Cat-36-Eddie-Day-0-Orange_P_202800_3994_LibNexteraXT_S36_Q20L50_R2_001	9341807	138.02	1289.35	35.95
211235_38-Cat-2-Timmy-Day-90-Green_P_202800_3995_LibNexteraXT_S37_Q20L50_R1_001	9697078	140.25	1360.01	36.14
211235_38-Cat-2-Timmy-Day-90-Green_P_202800_3995_LibNexteraXT_S37_Q20L50_R2_001	9697078	139.97	1357.3	36.07
211236_39-Cat-3-Skylar-Day-90-Purple_P_202800_3996_LibNexteraXT_S38_Q20L50_R1_001	8195508	139.05	1139.6	35.97
211236_39-Cat-3-Skylar-Day-90-Purple_P_202800_3996_LibNexteraXT_S38_Q20L50_R2_001	8195508	141.21	1157.27	36.14
211237_40-Cat-4-John-Day-90-Orange_P_202800_3997_LibNexteraXT_S39_Q20L50_R1_001	7438879	141.7	1054.09	36.15
211237_40-Cat-4-John-Day-90-Orange_P_202800_3997_LibNexteraXT_S39_Q20L50_R2_001	7438879	137.94	1026.12	35.83
211238_41-Cat-5-Carlyle-Day-90-Green_P_202800_3998_LibNexteraXT_S40_Q20L50_R1_001	9437164	141.03	1330.96	36.12
211238_41-Cat-5-Carlyle-Day-90-Green_P_202800_3998_LibNexteraXT_S40_Q20L50_R2_001	9437164	140.44	1325.32	36.04
211239_42-Cat-6-Elliotte-Day-90-Purple_P_202800_3999_LibNexteraXT_S41_Q20L50_R1_001	10592501	140.99	1493.45	36.12
211239_42-Cat-6-Elliotte-Day-90-Purple_P_202800_3999_LibNexteraXT_S41_Q20L50_R2_001	10592501	140.66	1489.96	36.08
211240_43-Cat-7-Calvin-Day-90-Orange_P_202800_4000_LibNexteraXT_S42_Q20L50_R1_001	9457336	140.48	1328.54	36.08
211240_43-Cat-7-Calvin-Day-90-Orange_P_202800_4000_LibNexteraXT_S42_Q20L50_R2_001	9457336	137.92	1304.37	35.86
211241_44-Cat-8-Drac-Day-90-Purple_P_202800_4001_LibNexteraXT_S43_Q20L50_R1_001	9727274	139.9	1360.88	36.05
211241_44-Cat-8-Drac-Day-90-Purple_P_202800_4001_LibNexteraXT_S43_Q20L50_R2_001	9727274	139.21	1354.14	36.03
211242_45-Cat-9-Hawkeye-Day-90-Purple_P_202800_4002_LibNexteraXT_S44_Q20L50_R1_001	10893782	140.56	1531.27	36.11
211242_45-Cat-9-Hawkeye-Day-90-Purple_P_202800_4002_LibNexteraXT_S44_Q20L50_R2_001	10893782	141.29	1539.21	36.15
211243_46-Cat-10-Story-Day-90-Green_P_202800_4003_LibNexteraXT_S45_Q20L50_R1_001	9983702	140.1	1398.75	36.08
211243_46-Cat-10-Story-Day-90-Green_P_202800_4003_LibNexteraXT_S45_Q20L50_R2_001	9983702	138.59	1383.6	35.96
211244_47-Cat-11-Buzzy-Day-90-Purple_P_202800_4004_LibNexteraXT_S46_Q20L50_R1_001	8350983	140.62	1174.34	36.11
211244_47-Cat-11-Buzzy-Day-90-Purple_P_202800_4004_LibNexteraXT_S46_Q20L50_R2_001	8350983	137.92	1151.8	35.89
211245_48-Cat-12-Lennard-Day-90-Green_P_202800_4005_LibNexteraXT_S47_Q20L50_R1_001	9357322	139.66	1306.84	36.06
211245_48-Cat-12-Lennard-Day-90-Green_P_202800_4005_LibNexteraXT_S47_Q20L50_R2_001	9357322	139.09	1301.55	36.01
211246_49-Cat-13-Mercedes-Day-90-Green_P_202800_4006_LibNexteraXT_S48_Q20L50_R1_001	6370931	140.56	895.48	36.1
211246_49-Cat-13-Mercedes-Day-90-Green_P_202800_4006_LibNexteraXT_S48_Q20L50_R2_001	6370931	139.29	887.4	35.99
211247_50-Cat-14-Dipstick-Day-90-Green_P_202800_4007_LibNexteraXT_S49_Q20L50_R1_001	9636835	140.07	1349.8	36.13
211247_50-Cat-14-Dipstick-Day-90-Green_P_202800_4007_LibNexteraXT_S49_Q20L50_R2_001	9636835	140.35	1352.56	36.11
211248_51-Cat-15-Toni-Day-90-Orange_P_202800_4008_LibNexteraXT_S50_Q20L50_R1_001	6470890	139.13	900.3	35.94
211248_51-Cat-15-Toni-Day-90-Orange_P_202800_4008_LibNexteraXT_S50_Q20L50_R2_001	6470890	136.67	884.38	35.79
211249_52-Cat-16-Norman-Day-90-Green_P_202800_4009_LibNexteraXT_S51_Q20L50_R1_001	10054354	141.66	1424.25	36.14
211249_52-Cat-16-Norman-Day-90-Green_P_202800_4009_LibNexteraXT_S51_Q20L50_R2_001	10054354	137.78	1385.33	35.84
211250_53-Cat-17-Mr--Stacks-Day-90-Orange_P_202800_4010_LibNexteraXT_S52_Q20L50_R1_001	5212002	128.99	672.29	35.15
211250_53-Cat-17-Mr--Stacks-Day-90-Orange_P_202800_4010_LibNexteraXT_S52_Q20L50_R2_001	5212002	125.53	654.27	34.93
211251_54-Cat-18-Janete-Day-90-Orange_P_202800_4011_LibNexteraXT_S53_Q20L50_R1_001	8890778	140.78	1251.68	36.08
211251_54-Cat-18-Janete-Day-90-Orange_P_202800_4011_LibNexteraXT_S53_Q20L50_R2_001	8890778	139.1	1236.7	35.96
211252_55-Cat-19-Cotton-Day-90-Green_P_202800_4012_LibNexteraXT_S54_Q20L50_R1_001	8555676	140.52	1202.27	36.06
211252_55-Cat-19-Cotton-Day-90-Green_P_202800_4012_LibNexteraXT_S54_Q20L50_R2_001	8555676	138.46	1184.65	35.9
211253_56-Cat-20-Syngenta-Day-90-Green_P_202800_4013_LibNexteraXT_S55_Q20L50_R1_001	8224464	139.02	1143.36	35.97
211253_56-Cat-20-Syngenta-Day-90-Green_P_202800_4013_LibNexteraXT_S55_Q20L50_R2_001	8224464	139.47	1147.07	36.02
211254_57-Cat-21-Frankie-Day-90-Purple_P_202800_4014_LibNexteraXT_S56_Q20L50_R1_001	9499892	140.26	1332.42	36.07
211254_57-Cat-21-Frankie-Day-90-Purple_P_202800_4014_LibNexteraXT_S56_Q20L50_R2_001	9499892	139.38	1324.08	36.01
211255_58-Cat-22-DC-Day-90-Purple_P_202800_4015_LibNexteraXT_S57_Q20L50_R1_001	8890658	140.7	1250.87	36.13
211255_58-Cat-22-DC-Day-90-Purple_P_202800_4015_LibNexteraXT_S57_Q20L50_R2_001	8890658	141.02	1253.72	36.13
211256_59-Cat-23-Benny-Day-90-Purple_P_202800_4016_LibNexteraXT_S58_Q20L50_R1_001	6446926	139.91	901.99	36.11
211256_59-Cat-23-Benny-Day-90-Purple_P_202800_4016_LibNexteraXT_S58_Q20L50_R2_001	6446926	137.62	887.22	35.94
211257_60-Cat-24-Kermit-Day-90-Orange_P_202800_4017_LibNexteraXT_S59_Q20L50_R1_001	7270722	140.43	1021.03	36.08
211257_60-Cat-24-Kermit-Day-90-Orange_P_202800_4017_LibNexteraXT_S59_Q20L50_R2_001	7270722	138.13	1004.3	35.93
211258_61-Cat-25-Goldie-Day-90-Green_P_202800_4018_LibNexteraXT_S60_Q20L50_R1_001	7262898	138.88	1008.69	36.07
211258_61-Cat-25-Goldie-Day-90-Green_P_202800_4018_LibNexteraXT_S60_Q20L50_R2_001	7262898	139.07	1010.06	36.06
211259_62-Cat-26-Juliet-Day-90-Purple_P_202800_4019_LibNexteraXT_S61_Q20L50_R1_001	18605822	134.63	2504.99	35.66
211259_62-Cat-26-Juliet-Day-90-Purple_P_202800_4019_LibNexteraXT_S61_Q20L50_R2_001	18605822	141.07	2624.8	36.08
211260_63-Cat-27-Dorothy-Day-90-Orange_P_202800_4020_LibNexteraXT_S62_Q20L50_R1_001	7574739	136.5	1033.97	35.83
211260_63-Cat-27-Dorothy-Day-90-Orange_P_202800_4020_LibNexteraXT_S62_Q20L50_R2_001	7574739	140.96	1067.77	36.18
211261_64-Cat-28-Brittany-Day-90-Purple_P_202800_4021_LibNexteraXT_S63_Q20L50_R1_001	8522258	140.04	1193.46	36.03
211261_64-Cat-28-Brittany-Day-90-Purple_P_202800_4021_LibNexteraXT_S63_Q20L50_R2_001	8522258	135.75	1156.94	35.72
211262_65-Cat-29-Miss--Piggy-Day-90-Orange_P_202800_4022_LibNexteraXT_S64_Q20L50_R1_001	6943551	138.9	964.48	35.94
211262_65-Cat-29-Miss--Piggy-Day-90-Orange_P_202800_4022_LibNexteraXT_S64_Q20L50_R2_001	6943551	138.1	958.88	35.9
211263_66-Cat-30-Fozzi-Day-90-Purple_P_202800_4023_LibNexteraXT_S65_Q20L50_R1_001	8616866	140	1206.39	36.02
211263_66-Cat-30-Fozzi-Day-90-Purple_P_202800_4023_LibNexteraXT_S65_Q20L50_R2_001	8616866	139.8	1204.62	36.02
211264_67-Cat-31-Arthur-Day-90-Orange_P_202800_4024_LibNexteraXT_S66_Q20L50_R1_001	9987017	135.94	1357.63	35.7
211264_67-Cat-31-Arthur-Day-90-Orange_P_202800_4024_LibNexteraXT_S66_Q20L50_R2_001	9987017	138.97	1387.85	35.88
211265_68-Cat-32-Collete-Day-90-Purple_P_202800_4025_LibNexteraXT_S67_Q20L50_R1_001	6422765	137.55	883.47	35.9
211265_68-Cat-32-Collete-Day-90-Purple_P_202800_4025_LibNexteraXT_S67_Q20L50_R2_001	6422765	138.94	892.36	36
211266_69-Cat-33-Tatiana-Day-90-Green_P_202800_4026_LibNexteraXT_S68_Q20L50_R1_001	6938758	136.67	948.34	35.8
211266_69-Cat-33-Tatiana-Day-90-Green_P_202800_4026_LibNexteraXT_S68_Q20L50_R2_001	6938758	139.91	970.77	36.05
211268_71-Cat-35-Jetta-Day-90-Green_P_202800_4027_LibNexteraXT_S69_Q20L50_R1_001	9500174	139.52	1325.49	36.05
211268_71-Cat-35-Jetta-Day-90-Green_P_202800_4027_LibNexteraXT_S69_Q20L50_R2_001	9500174	139.7	1327.16	36.07
211269_72-Cat-36-Eddie-Day-90-Orange_P_202800_4028_LibNexteraXT_S70_Q20L50_R1_001	12478017	140.03	1747.36	36.08
211269_72-Cat-36-Eddie-Day-90-Orange_P_202800_4028_LibNexteraXT_S70_Q20L50_R2_001	12478017	139.99	1746.8	36.05

## Sheet: 3_noHost
Sample	Num. Seq	Av. Length	Total Mb	Av. Qual
211198_1-Cat-1-Melvin-Day-0-Orange_P_202800_3959_LibNexteraXT_S1_Q20L50_Q20L50_noF-catus.pair.1	9348396	140.75	1315.77	36.14
211198_1-Cat-1-Melvin-Day-0-Orange_P_202800_3959_LibNexteraXT_S1_Q20L50_Q20L50_noF-catus.pair.2	9348396	141.26	1320.55	36.13
211199_2-Cat-2-Timmy-Day-0-Green_P_202800_3960_LibNexteraXT_S2_Q20L50_Q20L50_noF-catus.pair.1	6653833	139.99	931.5	36.05
211199_2-Cat-2-Timmy-Day-0-Green_P_202800_3960_LibNexteraXT_S2_Q20L50_Q20L50_noF-catus.pair.2	6653833	141.87	943.97	36.18
211200_3-Cat-3-Skylar-Day-0-Purple_P_202800_3961_LibNexteraXT_S3_Q20L50_Q20L50_noF-catus.pair.1	10260903	142.1	1458.1	36.2
211200_3-Cat-3-Skylar-Day-0-Purple_P_202800_3961_LibNexteraXT_S3_Q20L50_Q20L50_noF-catus.pair.2	10260903	141.26	1449.5	36.06
211201_4-Cat-4-John-Day-0-Orange_P_202800_3962_LibNexteraXT_S4_Q20L50_Q20L50_noF-catus.pair.1	9786117	141.4	1383.76	36.14
211201_4-Cat-4-John-Day-0-Orange_P_202800_3962_LibNexteraXT_S4_Q20L50_Q20L50_noF-catus.pair.2	9786117	141.94	1389.03	36.13
211202_5-Cat-5-Carlyle-Day-0-Green_P_202800_3963_LibNexteraXT_S5_Q20L50_Q20L50_noF-catus.pair.1	12813197	141.38	1811.58	36.19
211202_5-Cat-5-Carlyle-Day-0-Green_P_202800_3963_LibNexteraXT_S5_Q20L50_Q20L50_noF-catus.pair.2	12813197	143.22	1835.06	36.27
211203_6-Cat-6-Elliotte-Day-0-Purple_P_202800_3964_LibNexteraXT_S6_Q20L50_Q20L50_noF-catus.pair.1	11556109	140.25	1620.72	36.12
211203_6-Cat-6-Elliotte-Day-0-Purple_P_202800_3964_LibNexteraXT_S6_Q20L50_Q20L50_noF-catus.pair.2	11556109	141.16	1631.22	36.13
211204_7-Cat-7-Calvin-Day-0-Orange_P_202800_3965_LibNexteraXT_S7_Q20L50_Q20L50_noF-catus.pair.1	12070135	141.19	1704.19	36.14
211204_7-Cat-7-Calvin-Day-0-Orange_P_202800_3965_LibNexteraXT_S7_Q20L50_Q20L50_noF-catus.pair.2	12070135	141.78	1711.36	36.15
211205_8-Cat-8-Drac-Day-0-Purple_P_202800_3966_LibNexteraXT_S8_Q20L50_Q20L50_noF-catus.pair.1	11308255	137.2	1551.54	35.85
211205_8-Cat-8-Drac-Day-0-Purple_P_202800_3966_LibNexteraXT_S8_Q20L50_Q20L50_noF-catus.pair.2	11308255	142.98	1616.91	36.22
211206_9-Cat-9-Hawkeye-Day-0-Purple_P_202800_3967_LibNexteraXT_S9_Q20L50_Q20L50_noF-catus.pair.1	12157806	139.12	1691.35	35.97
211206_9-Cat-9-Hawkeye-Day-0-Purple_P_202800_3967_LibNexteraXT_S9_Q20L50_Q20L50_noF-catus.pair.2	12157806	142.67	1734.5	36.18
211207_10-Cat-10-Story-Day-0-Green_P_202800_3968_LibNexteraXT_S10_Q20L50_Q20L50_noF-catus.pair.1	8355925	140.69	1175.62	36.1
211207_10-Cat-10-Story-Day-0-Green_P_202800_3968_LibNexteraXT_S10_Q20L50_Q20L50_noF-catus.pair.2	8355925	140.74	1176.02	36.04
211208_11-Cat-11-Buzzy-Day-0-Purple_P_202800_3969_LibNexteraXT_S11_Q20L50_Q20L50_noF-catus.pair.1	11831587	141.31	1671.98	36.13
211208_11-Cat-11-Buzzy-Day-0-Purple_P_202800_3969_LibNexteraXT_S11_Q20L50_Q20L50_noF-catus.pair.2	11831587	140.84	1666.31	36.05
211209_12-Cat-12-Lennard-Day-0-Green_P_202800_3970_LibNexteraXT_S12_Q20L50_Q20L50_noF-catus.pair.1	10293700	140.93	1450.67	36.05
211209_12-Cat-12-Lennard-Day-0-Green_P_202800_3970_LibNexteraXT_S12_Q20L50_Q20L50_noF-catus.pair.2	10293700	138.98	1430.6	35.92
211210_13-Cat-13-Mercedes-Day-0-Green_P_202800_3971_LibNexteraXT_S13_Q20L50_Q20L50_noF-catus.pair.1	10984873	140.99	1548.76	36.12
211210_13-Cat-13-Mercedes-Day-0-Green_P_202800_3971_LibNexteraXT_S13_Q20L50_Q20L50_noF-catus.pair.2	10984873	142.45	1564.85	36.18
211211_14-Cat-14-Dipstick-Day-0-Green_P_202800_3972_LibNexteraXT_S14_Q20L50_Q20L50_noF-catus.pair.1	8272960	138.42	1145.12	35.94
211211_14-Cat-14-Dipstick-Day-0-Green_P_202800_3972_LibNexteraXT_S14_Q20L50_Q20L50_noF-catus.pair.2	8272960	141.99	1174.69	36.19
211212_15-Cat-15-Toni-Day-0-Orange_P_202800_3973_LibNexteraXT_S15_Q20L50_Q20L50_noF-catus.pair.1	7895544	141.64	1118.31	36.17
211212_15-Cat-15-Toni-Day-0-Orange_P_202800_3973_LibNexteraXT_S15_Q20L50_Q20L50_noF-catus.pair.2	7895544	140.21	1107.03	35.99
211213_16-Cat-16-Norman-Day-0-Green_P_202800_3974_LibNexteraXT_S16_Q20L50_Q20L50_noF-catus.pair.1	7773646	140.02	1088.44	36.07
211213_16-Cat-16-Norman-Day-0-Green_P_202800_3974_LibNexteraXT_S16_Q20L50_Q20L50_noF-catus.pair.2	7773646	140.82	1094.65	36.1
211214_17-Cat-17-Mr—Stacks-Day-0-Orange_P_202800_3975_LibNexteraXT_S17_Q20L50_Q20L50_noF-catus.pair.1	11607008	140.14	1626.65	36.07
211214_17-Cat-17-Mr--Stacks-Day-0-Orange_P_202800_3975_LibNexteraXT_S17_Q20L50_Q20L50_noF-catus.pair.2	11607008	142.47	1653.64	36.22
211215_18-Cat-18-Janete-Day-0-Orange_P_202800_3976_LibNexteraXT_S18_Q20L50_Q20L50_noF-catus.pair.1	8019761	140.51	1126.89	36.08
211215_18-Cat-18-Janete-Day-0-Orange_P_202800_3976_LibNexteraXT_S18_Q20L50_Q20L50_noF-catus.pair.2	8019761	140.07	1123.36	36.01
211216_19-Cat-19-Cotton-Day-0-Green_P_202800_3977_LibNexteraXT_S19_Q20L50_Q20L50_noF-catus.pair.1	10737691	140.39	1507.49	36.09
211216_19-Cat-19-Cotton-Day-0-Green_P_202800_3977_LibNexteraXT_S19_Q20L50_Q20L50_noF-catus.pair.2	10737691	141.61	1520.6	36.16
211217_20-Cat-20-Syngenta-Day-0-Green_P_202800_3978_LibNexteraXT_S20_Q20L50_Q20L50_noF-catus.pair.1	9815439	139.24	1366.67	36.08
211217_20-Cat-20-Syngenta-Day-0-Green_P_202800_3978_LibNexteraXT_S20_Q20L50_Q20L50_noF-catus.pair.2	9815439	143.52	1408.73	36.34
211218_21-Cat-21-Frankie-Day-0-Purple_P_202800_3979_LibNexteraXT_S21_Q20L50_Q20L50_noF-catus.pair.1	11789068	141.43	1667.3	36.11
211218_21-Cat-21-Frankie-Day-0-Purple_P_202800_3979_LibNexteraXT_S21_Q20L50_Q20L50_noF-catus.pair.2	11789068	140.94	1661.56	36.05
211219_22-Cat-22-DC-Day-0-Purple_P_202800_3980_LibNexteraXT_S22_Q20L50_Q20L50_noF-catus.pair.1	12203956	139.3	1699.98	36.02
211219_22-Cat-22-DC-Day-0-Purple_P_202800_3980_LibNexteraXT_S22_Q20L50_Q20L50_noF-catus.pair.2	12203956	137.71	1680.66	35.83
211220_23-Cat-23-Benny-Day-0-Purple_P_202800_3981_LibNexteraXT_S23_Q20L50_Q20L50_noF-catus.pair.1	9954557	140.63	1399.95	36.06
211220_23-Cat-23-Benny-Day-0-Purple_P_202800_3981_LibNexteraXT_S23_Q20L50_Q20L50_noF-catus.pair.2	9954557	140.69	1400.52	36.04
211221_24-Cat-24-Kermit-Day-0-Orange_P_202800_3982_LibNexteraXT_S24_Q20L50_Q20L50_noF-catus.pair.1	9908462	140.36	1390.73	36.09
211221_24-Cat-24-Kermit-Day-0-Orange_P_202800_3982_LibNexteraXT_S24_Q20L50_Q20L50_noF-catus.pair.2	9908462	140.73	1394.37	36.11
211222_25-Cat-25-Goldie-Day-0-Green_P_202800_3983_LibNexteraXT_S25_Q20L50_Q20L50_noF-catus.pair.1	9927657	141.14	1401.18	36.15
211222_25-Cat-25-Goldie-Day-0-Green_P_202800_3983_LibNexteraXT_S25_Q20L50_Q20L50_noF-catus.pair.2	9927657	141.27	1402.46	36.12
211223_26-Cat-26-Juliet-Day-0-Purple_P_202800_3984_LibNexteraXT_S26_Q20L50_Q20L50_noF-catus.pair.1	7596224	138.7	1053.61	35.96
211223_26-Cat-26-Juliet-Day-0-Purple_P_202800_3984_LibNexteraXT_S26_Q20L50_Q20L50_noF-catus.pair.2	7596224	139.45	1059.3	36.01
211224_27-Cat-27-Dorothy-Day-0-Orange_P_202800_3985_LibNexteraXT_S27_Q20L50_Q20L50_noF-catus.pair.1	9514670	142.06	1351.66	36.18
211224_27-Cat-27-Dorothy-Day-0-Orange_P_202800_3985_LibNexteraXT_S27_Q20L50_Q20L50_noF-catus.pair.2	9514670	140.44	1336.27	36.01
211225_28-Cat-28-Brittany-Day-0-Purple_P_202800_3986_LibNexteraXT_S28_Q20L50_Q20L50_noF-catus.pair.1	22051938	136.23	3004.08	35.78
211225_28-Cat-28-Brittany-Day-0-Purple_P_202800_3986_LibNexteraXT_S28_Q20L50_Q20L50_noF-catus.pair.2	22051938	137.59	3034.12	35.83
211226_29-Cat-29-Miss--Piggy-Day-0-Orange_P_202800_3987_LibNexteraXT_S29_Q20L50_Q20L50_noF-catus.pair.1	14751572	140.52	2072.82	36.09
211226_29-Cat-29-Miss--Piggy-Day-0-Orange_P_202800_3987_LibNexteraXT_S29_Q20L50_Q20L50_noF-catus.pair.2	14751572	140.99	2079.84	36.1
211227_30-Cat-30-Fozzi-Day-0-Purple_P_202800_3988_LibNexteraXT_S30_Q20L50_Q20L50_noF-catus.pair.1	9509934	140.86	1339.57	36.11
211227_30-Cat-30-Fozzi-Day-0-Purple_P_202800_3988_LibNexteraXT_S30_Q20L50_Q20L50_noF-catus.pair.2	9509934	138.65	1318.58	35.94
211228_31-Cat-31-Arthur-Day-0-Orange_P_202800_3989_LibNexteraXT_S31_Q20L50_Q20L50_noF-catus.pair.1	8895502	140.81	1252.58	36.07
211228_31-Cat-31-Arthur-Day-0-Orange_P_202800_3989_LibNexteraXT_S31_Q20L50_Q20L50_noF-catus.pair.2	8895502	141.06	1254.78	36.1
211229_32-Cat-32-Collete-Day-0-Purple_P_202800_3990_LibNexteraXT_S32_Q20L50_Q20L50_noF-catus.pair.1	10692612	139.41	1490.71	36.04
211229_32-Cat-32-Collete-Day-0-Purple_P_202800_3990_LibNexteraXT_S32_Q20L50_Q20L50_noF-catus.pair.2	10692612	139.62	1492.95	36.05
211230_33-Cat-33-Tatiana-Day-0-Green_P_202800_3991_LibNexteraXT_S33_Q20L50_Q20L50_noF-catus.pair.1	13059976	141.17	1843.72	36.09
211230_33-Cat-33-Tatiana-Day-0-Green_P_202800_3991_LibNexteraXT_S33_Q20L50_Q20L50_noF-catus.pair.2	13059976	140.06	1829.13	36.02
211231_34-Cat-34-Max-Day-0-Orange_P_202800_3992_LibNexteraXT_S34_Q20L50_Q20L50_noF-catus.pair.1	9242343	141.1	1304.13	36.11
211231_34-Cat-34-Max-Day-0-Orange_P_202800_3992_LibNexteraXT_S34_Q20L50_Q20L50_noF-catus.pair.2	9242343	138.06	1276.02	35.88
211232_35-Cat-35-Jetta-Day-0-Green_P_202800_3993_LibNexteraXT_S35_Q20L50_Q20L50_noF-catus.pair.1	11907716	140.14	1668.69	36.1
211232_35-Cat-35-Jetta-Day-0-Green_P_202800_3993_LibNexteraXT_S35_Q20L50_Q20L50_noF-catus.pair.2	11907716	138.61	1650.49	35.98
211233_36-Cat-36-Eddie-Day-0-Orange_P_202800_3994_LibNexteraXT_S36_Q20L50_Q20L50_noF-catus.pair.1	9337779	140.11	1308.35	36.08
211233_36-Cat-36-Eddie-Day-0-Orange_P_202800_3994_LibNexteraXT_S36_Q20L50_Q20L50_noF-catus.pair.2	9337779	138.02	1288.83	35.95
211235_38-Cat-2-Timmy-Day-90-Green_P_202800_3995_LibNexteraXT_S37_Q20L50_Q20L50_noF-catus.pair.1	9661922	140.27	1355.29	36.14
211235_38-Cat-2-Timmy-Day-90-Green_P_202800_3995_LibNexteraXT_S37_Q20L50_Q20L50_noF-catus.pair.2	9661922	139.99	1352.58	36.07
211236_39-Cat-3-Skylar-Day-90-Purple_P_202800_3996_LibNexteraXT_S38_Q20L50_Q20L50_noF-catus.pair.1	8192891	139.05	1139.26	35.97
211236_39-Cat-3-Skylar-Day-90-Purple_P_202800_3996_LibNexteraXT_S38_Q20L50_Q20L50_noF-catus.pair.2	8192891	141.21	1156.93	36.14
211237_40-Cat-4-John-Day-90-Orange_P_202800_3997_LibNexteraXT_S39_Q20L50_Q20L50_noF-catus.pair.1	7431139	141.71	1053.04	36.16
211237_40-Cat-4-John-Day-90-Orange_P_202800_3997_LibNexteraXT_S39_Q20L50_Q20L50_noF-catus.pair.2	7431139	137.95	1025.1	35.83
211238_41-Cat-5-Carlyle-Day-90-Green_P_202800_3998_LibNexteraXT_S40_Q20L50_Q20L50_noF-catus.pair.1	9426814	141.04	1329.55	36.12
211238_41-Cat-5-Carlyle-Day-90-Green_P_202800_3998_LibNexteraXT_S40_Q20L50_Q20L50_noF-catus.pair.2	9426814	140.44	1323.92	36.04
211239_42-Cat-6-Elliotte-Day-90-Purple_P_202800_3999_LibNexteraXT_S41_Q20L50_Q20L50_noF-catus.pair.1	10580439	141	1491.8	36.12
211239_42-Cat-6-Elliotte-Day-90-Purple_P_202800_3999_LibNexteraXT_S41_Q20L50_Q20L50_noF-catus.pair.2	10580439	140.67	1488.33	36.08
211240_43-Cat-7-Calvin-Day-90-Orange_P_202800_4000_LibNexteraXT_S42_Q20L50_Q20L50_noF-catus.pair.1	9389242	140.49	1319.12	36.08
211240_43-Cat-7-Calvin-Day-90-Orange_P_202800_4000_LibNexteraXT_S42_Q20L50_Q20L50_noF-catus.pair.2	9389242	137.94	1295.13	35.85
211241_44-Cat-8-Drac-Day-90-Purple_P_202800_4001_LibNexteraXT_S43_Q20L50_Q20L50_noF-catus.pair.1	9719248	139.91	1359.83	36.05
211241_44-Cat-8-Drac-Day-90-Purple_P_202800_4001_LibNexteraXT_S43_Q20L50_Q20L50_noF-catus.pair.2	9719248	139.22	1353.08	36.03
211242_45-Cat-9-Hawkeye-Day-90-Purple_P_202800_4002_LibNexteraXT_S44_Q20L50_Q20L50_noF-catus.pair.1	10888389	140.57	1530.56	36.11
211242_45-Cat-9-Hawkeye-Day-90-Purple_P_202800_4002_LibNexteraXT_S44_Q20L50_Q20L50_noF-catus.pair.2	10888389	141.3	1538.49	36.15
211243_46-Cat-10-Story-Day-90-Green_P_202800_4003_LibNexteraXT_S45_Q20L50_Q20L50_noF-catus.pair.1	9979641	140.11	1398.23	36.08
211243_46-Cat-10-Story-Day-90-Green_P_202800_4003_LibNexteraXT_S45_Q20L50_Q20L50_noF-catus.pair.2	9979641	138.59	1383.08	35.96
211244_47-Cat-11-Buzzy-Day-90-Purple_P_202800_4004_LibNexteraXT_S46_Q20L50_Q20L50_noF-catus.pair.1	8314100	140.64	1169.32	36.11
211244_47-Cat-11-Buzzy-Day-90-Purple_P_202800_4004_LibNexteraXT_S46_Q20L50_Q20L50_noF-catus.pair.2	8314100	137.94	1146.85	35.89
211245_48-Cat-12-Lennard-Day-90-Green_P_202800_4005_LibNexteraXT_S47_Q20L50_Q20L50_noF-catus.pair.1	9354582	139.67	1306.51	36.06
211245_48-Cat-12-Lennard-Day-90-Green_P_202800_4005_LibNexteraXT_S47_Q20L50_Q20L50_noF-catus.pair.2	9354582	139.1	1301.22	36.01
211246_49-Cat-13-Mercedes-Day-90-Green_P_202800_4006_LibNexteraXT_S48_Q20L50_Q20L50_noF-catus.pair.1	6368687	140.56	895.2	36.11
211246_49-Cat-13-Mercedes-Day-90-Green_P_202800_4006_LibNexteraXT_S48_Q20L50_Q20L50_noF-catus.pair.2	6368687	139.29	887.11	35.99
211247_50-Cat-14-Dipstick-Day-90-Green_P_202800_4007_LibNexteraXT_S49_Q20L50_Q20L50_noF-catus.pair.1	9634513	140.07	1349.51	36.13
211247_50-Cat-14-Dipstick-Day-90-Green_P_202800_4007_LibNexteraXT_S49_Q20L50_Q20L50_noF-catus.pair.2	9634513	140.36	1352.27	36.11
211248_51-Cat-15-Toni-Day-90-Orange_P_202800_4008_LibNexteraXT_S50_Q20L50_Q20L50_noF-catus.pair.1	6464571	139.14	899.46	35.94
211248_51-Cat-15-Toni-Day-90-Orange_P_202800_4008_LibNexteraXT_S50_Q20L50_Q20L50_noF-catus.pair.2	6464571	136.67	883.53	35.79
211249_52-Cat-16-Norman-Day-90-Green_P_202800_4009_LibNexteraXT_S51_Q20L50_Q20L50_noF-catus.pair.1	10050127	141.66	1423.72	36.14
211249_52-Cat-16-Norman-Day-90-Green_P_202800_4009_LibNexteraXT_S51_Q20L50_Q20L50_noF-catus.pair.2	10050127	137.79	1384.79	35.84
211250_53-Cat-17-Mr--Stacks-Day-90-Orange_P_202800_4010_LibNexteraXT_S52_Q20L50_Q20L50_noF-catus.pair.1	5207727	129	671.78	35.15
211250_53-Cat-17-Mr--Stacks-Day-90-Orange_P_202800_4010_LibNexteraXT_S52_Q20L50_Q20L50_noF-catus.pair.2	5207727	125.53	653.72	34.93
211251_54-Cat-18-Janete-Day-90-Orange_P_202800_4011_LibNexteraXT_S53_Q20L50_Q20L50_noF-catus.pair.1	8883367	140.79	1250.7	36.08
211251_54-Cat-18-Janete-Day-90-Orange_P_202800_4011_LibNexteraXT_S53_Q20L50_Q20L50_noF-catus.pair.2	8883367	139.11	1235.74	35.96
211252_55-Cat-19-Cotton-Day-90-Green_P_202800_4012_LibNexteraXT_S54_Q20L50_Q20L50_noF-catus.pair.1	8550691	140.53	1201.62	36.06
211252_55-Cat-19-Cotton-Day-90-Green_P_202800_4012_LibNexteraXT_S54_Q20L50_Q20L50_noF-catus.pair.2	8550691	138.47	1184	35.9
211253_56-Cat-20-Syngenta-Day-90-Green_P_202800_4013_LibNexteraXT_S55_Q20L50_Q20L50_noF-catus.pair.1	8212882	139.03	1141.85	35.97
211253_56-Cat-20-Syngenta-Day-90-Green_P_202800_4013_LibNexteraXT_S55_Q20L50_Q20L50_noF-catus.pair.2	8212882	139.48	1145.54	36.02
211254_57-Cat-21-Frankie-Day-90-Purple_P_202800_4014_LibNexteraXT_S56_Q20L50_Q20L50_noF-catus.pair.1	9472218	140.27	1328.7	36.07
211254_57-Cat-21-Frankie-Day-90-Purple_P_202800_4014_LibNexteraXT_S56_Q20L50_Q20L50_noF-catus.pair.2	9472218	139.39	1320.36	36.01
211255_58-Cat-22-DC-Day-90-Purple_P_202800_4015_LibNexteraXT_S57_Q20L50_Q20L50_noF-catus.pair.1	8791749	140.73	1237.24	36.13
211255_58-Cat-22-DC-Day-90-Purple_P_202800_4015_LibNexteraXT_S57_Q20L50_Q20L50_noF-catus.pair.2	8791749	141.05	1240.06	36.13
211256_59-Cat-23-Benny-Day-90-Purple_P_202800_4016_LibNexteraXT_S58_Q20L50_Q20L50_noF-catus.pair.1	6444798	139.92	901.73	36.11
211256_59-Cat-23-Benny-Day-90-Purple_P_202800_4016_LibNexteraXT_S58_Q20L50_Q20L50_noF-catus.pair.2	6444798	137.62	886.96	35.94
211257_60-Cat-24-Kermit-Day-90-Orange_P_202800_4017_LibNexteraXT_S59_Q20L50_Q20L50_noF-catus.pair.1	7262178	140.44	1019.91	36.08
211257_60-Cat-24-Kermit-Day-90-Orange_P_202800_4017_LibNexteraXT_S59_Q20L50_Q20L50_noF-catus.pair.2	7262178	138.14	1003.18	35.93
211258_61-Cat-25-Goldie-Day-90-Green_P_202800_4018_LibNexteraXT_S60_Q20L50_Q20L50_noF-catus.pair.1	7257809	138.89	1008.07	36.07
211258_61-Cat-25-Goldie-Day-90-Green_P_202800_4018_LibNexteraXT_S60_Q20L50_Q20L50_noF-catus.pair.2	7257809	139.08	1009.43	36.06
211259_62-Cat-26-Juliet-Day-90-Purple_P_202800_4019_LibNexteraXT_S61_Q20L50_Q20L50_noF-catus.pair.1	18596403	134.64	2503.82	35.66
211259_62-Cat-26-Juliet-Day-90-Purple_P_202800_4019_LibNexteraXT_S61_Q20L50_Q20L50_noF-catus.pair.2	18596403	141.08	2623.54	36.08
211260_63-Cat-27-Dorothy-Day-90-Orange_P_202800_4020_LibNexteraXT_S62_Q20L50_Q20L50_noF-catus.pair.1	7571491	136.51	1033.56	35.83
211260_63-Cat-27-Dorothy-Day-90-Orange_P_202800_4020_LibNexteraXT_S62_Q20L50_Q20L50_noF-catus.pair.2	7571491	140.97	1067.33	36.18
211261_64-Cat-28-Brittany-Day-90-Purple_P_202800_4021_LibNexteraXT_S63_Q20L50_Q20L50_noF-catus.pair.1	8516934	140.05	1192.8	36.03
211261_64-Cat-28-Brittany-Day-90-Purple_P_202800_4021_LibNexteraXT_S63_Q20L50_Q20L50_noF-catus.pair.2	8516934	135.76	1156.27	35.72
211262_65-Cat-29-Miss--Piggy-Day-90-Orange_P_202800_4022_LibNexteraXT_S64_Q20L50_Q20L50_noF-catus.pair.1	6924940	138.92	962	35.94
211262_65-Cat-29-Miss--Piggy-Day-90-Orange_P_202800_4022_LibNexteraXT_S64_Q20L50_Q20L50_noF-catus.pair.2	6924940	138.11	956.38	35.9
211263_66-Cat-30-Fozzi-Day-90-Purple_P_202800_4023_LibNexteraXT_S65_Q20L50_Q20L50_noF-catus.pair.1	8573225	140.02	1200.43	36.02
211263_66-Cat-30-Fozzi-Day-90-Purple_P_202800_4023_LibNexteraXT_S65_Q20L50_Q20L50_noF-catus.pair.2	8573225	139.82	1198.68	36.02
211264_67-Cat-31-Arthur-Day-90-Orange_P_202800_4024_LibNexteraXT_S66_Q20L50_Q20L50_noF-catus.pair.1	9982209	135.95	1357.04	35.7
211264_67-Cat-31-Arthur-Day-90-Orange_P_202800_4024_LibNexteraXT_S66_Q20L50_Q20L50_noF-catus.pair.2	9982209	138.97	1387.22	35.88
211265_68-Cat-32-Collete-Day-90-Purple_P_202800_4025_LibNexteraXT_S67_Q20L50_Q20L50_noF-catus.pair.1	6414459	137.56	882.39	35.9
211265_68-Cat-32-Collete-Day-90-Purple_P_202800_4025_LibNexteraXT_S67_Q20L50_Q20L50_noF-catus.pair.2	6414459	138.94	891.23	36
211266_69-Cat-33-Tatiana-Day-90-Green_P_202800_4026_LibNexteraXT_S68_Q20L50_Q20L50_noF-catus.pair.1	6802891	136.73	930.15	35.8
211266_69-Cat-33-Tatiana-Day-90-Green_P_202800_4026_LibNexteraXT_S68_Q20L50_Q20L50_noF-catus.pair.2	6802891	139.96	952.12	36.05
211268_71-Cat-35-Jetta-Day-90-Green_P_202800_4027_LibNexteraXT_S69_Q20L50_Q20L50_noF-catus.pair.1	9494600	139.53	1324.79	36.06
211268_71-Cat-35-Jetta-Day-90-Green_P_202800_4027_LibNexteraXT_S69_Q20L50_Q20L50_noF-catus.pair.2	9494600	139.7	1326.43	36.07
211269_72-Cat-36-Eddie-Day-90-Orange_P_202800_4028_LibNexteraXT_S70_Q20L50_Q20L50_noF-catus.pair.1	12474856	140.04	1746.97	36.09
211269_72-Cat-36-Eddie-Day-90-Orange_P_202800_4028_LibNexteraXT_S70_Q20L50_Q20L50_noF-catus.pair.2	12474856	139.99	1746.41	36.05
